# Supplementary material for: The T‐Type Calcium Channel CACNA1H is Required for Smooth Muscle Cytoskeletal Organization During Tracheal Tubulogenesis
Source: Adv Sci (Weinh). 2024 Oct 3;11(44):2308622. doi: 10.1002/advs.202308622 (PMC11600216; doi:10.1002/advs.202308622)
Supplement: Supplementary file 3 — Supporting Information [file ADVS-11-2308622-s004.xlsx]

## Sheet: E16.5diff
Gene	read_count_Cacna1hT4306C/T4306C-1	read_count_Cacna1hT4306C/T4306C-2	read_count_WT-1	read_count_WT-2	log2FC_DESeq2(WT/Cacna1hT4306C/T4306C)	p-value_DESeq2	change
Eno1b	0	0	9	8	-5.5406	0.00686682	down-regulated
Lta	0	0	6	5	-4.91243	0.034027	down-regulated
Mup14	0	0	6	4	-4.7745	0.045832	down-regulated
Sst	1	0	21	1	-4.46527	0.0279516	down-regulated
Serpinc1	1	0	5	14	-4.25941	0.0303739	down-regulated
Fga	1	1	4	23	-3.76835	0.0151376	down-regulated
Apoh	1	1	1	23	-3.59932	0.0323924	down-regulated
Pax8	4	17	74	137	-3.34268	4.70158e-09	down-regulated
Tg	479	1189	5657	10758	-3.3135	1.22483e-05	down-regulated
Tgtp1	2	0	7	12	-3.25695	0.0492739	down-regulated
Fgb	0	3	3	21	-3.01696	0.0497077	down-regulated
Gm3973	3	0	13	11	-3.0074	0.0360634	down-regulated
Tnfrsf9	2	4	11	34	-2.92063	0.00563809	down-regulated
9930111J21Rik1	1	2	13	9	-2.88543	0.0417709	down-regulated
Tpo	49	170	500	1045	-2.83418	0.00252466	down-regulated
Slc14a2	3	18	70	76	-2.81091	5.71643e-06	down-regulated
Xlr4a	7	0	9	37	-2.72555	0.0164649	down-regulated
Cdh16	16	29	101	145	-2.46312	1.6222e-08	down-regulated
Apoa1	2	5	3	35	-2.45633	0.039521	down-regulated
Dcpp3	2	9	10	45	-2.33772	0.0158407	down-regulated
Napsa	16	30	77	118	-2.0965	8.08384e-06	down-regulated
Gjb1	24	36	99	117	-1.8598	6.31883e-06	down-regulated
Asgr1	4	27	48	58	-1.78816	0.0082792	down-regulated
Kcnj16	7	7	17	28	-1.69611	0.0465657	down-regulated
Igfn1	8	11	23	38	-1.69506	0.0222566	down-regulated
Fam163a	9	15	36	35	-1.57644	0.018746	down-regulated
Elfn1	28	16	50	73	-1.49331	0.00474752	down-regulated
Slc4a5	49	62	148	159	-1.479	5.82416e-06	down-regulated
Iyd	51	97	134	218	-1.26314	0.000435188	down-regulated
Sftpd	44	43	106	87	-1.15979	0.00279471	down-regulated
Prlr	39	72	97	146	-1.14329	0.00358408	down-regulated
Scg2	24	36	96	33	-1.11408	0.0448533	down-regulated
Derl3	26	25	39	67	-1.06708	0.0441812	down-regulated
Hhex	68	97	152	175	-0.998596	0.001202	down-regulated
Greb1	39	42	59	97	-0.957327	0.0288759	down-regulated
Nptxr	56	65	111	118	-0.931478	0.00693053	down-regulated
Esm1	57	57	109	106	-0.925941	0.00866794	down-regulated
Gm4070	44	29	71	65	-0.907226	0.0448792	down-regulated
Sod3	105	145	196	254	-0.859956	0.00155541	down-regulated
Smtnl1	92	141	156	246	-0.799496	0.00964099	down-regulated
Cma1	138	85	158	215	-0.75222	0.0146995	down-regulated
Tfcp2l1	90	137	174	202	-0.740022	0.0104604	down-regulated
Ren1	62	62	125	80	-0.735151	0.0488473	down-regulated
Dusp2	56	71	98	111	-0.730141	0.039611	down-regulated
Ager	110	94	156	179	-0.726166	0.0107648	down-regulated
Bdkrb2	91	84	112	172	-0.709827	0.0291749	down-regulated
Fcgbp	68	56	107	94	-0.706857	0.0488393	down-regulated
Myh1	736	835	1042	1480	-0.69464	1.81966e-05	down-regulated
Clec3b	205	219	344	335	-0.690143	0.000635912	down-regulated
Tgm1	69	97	111	150	-0.664933	0.0464906	down-regulated
Slc4a1	74	115	116	181	-0.664698	0.0490415	down-regulated
F13a1	655	714	1123	1016	-0.654528	8.95054e-07	down-regulated
Ccl27b	145	128	197	225	-0.638979	0.0115366	down-regulated
Sall1	87	92	123	152	-0.63068	0.0404107	down-regulated
Itgb3	200	184	303	282	-0.617686	0.0040945	down-regulated
Hba-a1	19778	26285	32132	37289	-0.603648	0.00888675	down-regulated
Hba-a2	13015	16335	20735	23297	-0.596822	2.86406e-08	down-regulated
Alas2	603	826	938	1196	-0.590604	0.000448543	down-regulated
Cp	132	254	323	253	-0.58936	0.0350279	down-regulated
Col5a3	950	781	1324	1236	-0.574561	2.07525e-05	down-regulated
Hbb-bs	24798	35615	40955	48132	-0.572502	0.0366631	down-regulated
Epyc	128	128	160	214	-0.55812	0.0401289	down-regulated
Tnxb	1383	1125	1828	1837	-0.557403	8.14426e-06	down-regulated
Megf9	123	107	172	161	-0.544124	0.0480767	down-regulated
Rgcc	172	219	265	296	-0.53232	0.0185237	down-regulated
Gm42031	171	157	246	219	-0.513803	0.0294467	down-regulated
Tent5c	507	604	871	700	-0.510544	0.00149796	down-regulated
LOC115489127	191	173	278	231	-0.49383	0.0320943	down-regulated
Snca	177	252	281	306	-0.464119	0.0434344	down-regulated
Clstn3	166	179	251	221	-0.462827	0.0465758	down-regulated
Klk10	1209	1663	2074	1850	-0.461623	0.00102086	down-regulated
Cdh4	365	394	476	561	-0.461437	0.00742945	down-regulated
Gm40514	301	266	428	346	-0.458959	0.0202208	down-regulated
Mettl21e	222	222	257	347	-0.455241	0.0415598	down-regulated
Cthrc1	1167	1208	1500	1726	-0.45288	0.000154996	down-regulated
Slc26a7	474	398	516	653	-0.43356	0.0149862	down-regulated
Medag	228	233	283	332	-0.426856	0.0406576	down-regulated
Actn3	368	404	412	617	-0.426298	0.0345175	down-regulated
Sema3g	238	241	315	322	-0.422026	0.034626	down-regulated
Ero1lb	349	363	447	499	-0.420955	0.0148043	down-regulated
Tinagl1	482	528	655	668	-0.400413	0.00756325	down-regulated
Tnmd	447	400	449	660	-0.399968	0.0410876	down-regulated
Pde7b	326	350	417	468	-0.399735	0.0245375	down-regulated
Cd44	1469	1479	1718	2112	-0.388734	0.00159901	down-regulated
Klf4	636	668	882	806	-0.383012	0.00546055	down-regulated
Ube2l6	271	324	372	396	-0.379468	0.0462394	down-regulated
Pamr1	1026	823	1173	1215	-0.379215	0.00594825	down-regulated
Gm40525	502	465	650	594	-0.37372	0.0158041	down-regulated
Klf2	485	467	555	663	-0.366409	0.0236094	down-regulated
Mfap5	1315	1486	1765	1812	-0.363881	0.00123005	down-regulated
Grk5	442	393	500	565	-0.361624	0.0316004	down-regulated
Fst	639	676	815	860	-0.360033	0.00853275	down-regulated
Npr1	306	340	399	422	-0.356902	0.0482189	down-regulated
Kcnk1	466	545	627	657	-0.356041	0.0219909	down-regulated
Vipr2	326	367	414	465	-0.354211	0.0479097	down-regulated
Dpt	3477	3722	4483	4646	-0.353616	9.88479e-05	down-regulated
Gm42102	1750	1639	2360	1904	-0.341407	0.00505321	down-regulated
Creb5	1027	937	1144	1319	-0.337342	0.0095307	down-regulated
Klf9	560	697	714	859	-0.335173	0.0362526	down-regulated
Adcy7	659	608	778	808	-0.334527	0.0170885	down-regulated
Disp1	481	453	585	583	-0.333075	0.0316347	down-regulated
Tmod2	597	506	700	674	-0.327134	0.0327123	down-regulated
Adam12	871	724	1052	935	-0.326991	0.0218522	down-regulated
Kdm5c	2534	2404	3584	2561	-0.325309	0.0155382	down-regulated
Ccl21a	949	986	1131	1269	-0.321715	0.0101683	down-regulated
Itih5	1391	1328	1718	1650	-0.319297	0.00363817	down-regulated
Tgfbi	1940	1730	2016	2528	-0.319008	0.0119029	down-regulated
Sgk1	515	575	632	714	-0.315556	0.039284	down-regulated
Nell2	550	536	619	720	-0.31304	0.0410563	down-regulated
Ltbp2	5958	5808	6607	7880	-0.311121	0.00205075	down-regulated
Ssc5d	880	803	931	1138	-0.308733	0.0298685	down-regulated
Rras	470	506	594	599	-0.300531	0.0496211	down-regulated
Filip1l	681	800	887	921	-0.299008	0.0309364	down-regulated
Rgs5	1432	1493	1730	1839	-0.298004	0.00610138	down-regulated
Cdc42ep1	555	558	666	689	-0.294604	0.0423293	down-regulated
Krt17	1201	1369	1452	1674	-0.293884	0.018063	down-regulated
Prnd	746	863	957	1000	-0.293637	0.0285585	down-regulated
Tnc	4424	4353	4774	5865	-0.288637	0.00739895	down-regulated
S100a10	2272	2177	2564	2817	-0.285151	0.00543362	down-regulated
Frmd6	1649	1516	1784	2038	-0.282843	0.0147866	down-regulated
Entpd1	1145	1229	1539	1326	-0.281799	0.0211311	down-regulated
Col15a1	4194	4230	4758	5387	-0.279163	0.00354553	down-regulated
Lamb3	656	697	838	789	-0.276782	0.0431884	down-regulated
Cd34	3092	3005	3509	3820	-0.276296	0.00397645	down-regulated
Col14a1	5546	5077	6283	6478	-0.27504	0.00226874	down-regulated
Igfbp3	6605	7632	8221	8837	-0.272075	0.00428235	down-regulated
Dcn	7423	7414	9121	8647	-0.27065	0.00100078	down-regulated
Tgfbr3	1152	1106	1363	1337	-0.268454	0.0200586	down-regulated
Gm46894	2448	1882	2640	2538	-0.267872	0.033077	down-regulated
Gask1b	1095	1206	1330	1419	-0.26772	0.0243385	down-regulated
Tent5a	731	728	913	827	-0.264594	0.0495807	down-regulated
Lrrc23	2675	3463	2658	2366	0.277732	0.0247224	up-regulated
Ift74	1025	1329	942	981	0.280263	0.0476202	up-regulated
Crocc2	3403	3660	3198	2571	0.281513	0.0128801	up-regulated
Sqle	1414	1483	1289	1072	0.284703	0.0227213	up-regulated
Cep126	893	1121	837	803	0.285135	0.0448901	up-regulated
Slc15a2	714	781	624	593	0.285986	0.044705	up-regulated
Tmx4	1454	1342	1231	1046	0.286087	0.0230117	up-regulated
Zfp579	780	769	595	656	0.297427	0.0356725	up-regulated
Bnip3	1532	1900	1432	1315	0.310066	0.0142178	up-regulated
Myzap	730	725	633	531	0.311587	0.0376044	up-regulated
Ccdc187	1453	1890	1456	1201	0.320293	0.023679	up-regulated
Hydin	806	1118	793	735	0.321013	0.0436828	up-regulated
Cyp2s1	1283	1493	1319	870	0.332452	0.0441595	up-regulated
Cacna1h	1516	1549	1242	1168	0.336226	0.00281918	up-regulated
Ifitm1	716	964	685	634	0.337658	0.0349718	up-regulated
Cfap45	717	980	674	656	0.340061	0.0344881	up-regulated
Col2a1	5335	3941	3556	3721	0.34028	0.00718154	up-regulated
Wdr78	867	1150	853	727	0.341123	0.0284985	up-regulated
1700094D03Rik	1128	1662	1072	1112	0.341421	0.0298495	up-regulated
Gucy1a1	768	715	642	516	0.346803	0.0257321	up-regulated
Cfap65	1930	2509	1896	1562	0.349245	0.0103161	up-regulated
Ttll6	674	731	624	468	0.353233	0.0332971	up-regulated
1110032A03Rik	561	800	512	544	0.354276	0.0457419	up-regulated
Elf3	930	1102	794	780	0.357349	0.00845067	up-regulated
Dnah10	1592	2136	1531	1339	0.36609	0.00857106	up-regulated
Cdh2	929	850	773	596	0.368004	0.0167006	up-regulated
Cldn11	475	536	385	389	0.374356	0.0254348	up-regulated
Wdr63	712	1115	737	659	0.376448	0.0384201	up-regulated
Myl4	5018	6261	4644	3963	0.379046	0.00104489	up-regulated
Ccdc180	564	764	512	501	0.379147	0.0264135	up-regulated
Fabp3	652	883	646	525	0.37937	0.0281664	up-regulated
Tnnc1	2066	2343	1900	1458	0.382337	0.00347579	up-regulated
Dnah7b	365	435	322	286	0.384995	0.0427002	up-regulated
Vwa3a	554	841	532	527	0.385736	0.0374278	up-regulated
Ccdc30	459	672	462	394	0.390488	0.0442285	up-regulated
1700088E04Rik	440	548	367	380	0.39207	0.0272354	up-regulated
Maats1	461	698	460	414	0.39555	0.0429528	up-regulated
Ccdc146	760	1136	732	696	0.397244	0.0206205	up-regulated
Cfap57	411	644	398	394	0.401771	0.0486355	up-regulated
Ttc21a	950	1347	934	790	0.402647	0.0130764	up-regulated
Aldh1a2	435	467	318	357	0.407162	0.0213851	up-regulated
Cfap54	497	770	519	427	0.409981	0.0396516	up-regulated
Rgs22	438	616	415	372	0.410032	0.0312091	up-regulated
Slc8a1	1801	1562	1441	1070	0.411815	0.00416573	up-regulated
Dnah3	1059	1424	1011	839	0.413402	0.00722687	up-regulated
Mapk15	645	871	623	506	0.414105	0.0170055	up-regulated
Klhdc7a	326	373	264	256	0.4158	0.0338323	up-regulated
Tbx5	600	574	502	371	0.417378	0.0182794	up-regulated
Tekt2	429	585	395	357	0.419918	0.0257905	up-regulated
Lhb	459	681	440	404	0.422113	0.0287927	up-regulated
Gja5	549	478	456	299	0.434386	0.0330673	up-regulated
Ankrd45	340	480	314	283	0.446473	0.0305714	up-regulated
Snap91	575	614	470	395	0.448431	0.00604685	up-regulated
Tsnaxip1	473	726	451	417	0.454346	0.0204563	up-regulated
Bex4	347	339	301	196	0.455124	0.044326	up-regulated
Spa17	357	594	362	325	0.457258	0.0386987	up-regulated
Popdc2	494	571	411	358	0.458976	0.00743955	up-regulated
Spag8	369	535	297	355	0.459417	0.0273236	up-regulated
Frmd5	328	350	302	187	0.461469	0.048957	up-regulated
Catip	356	567	339	325	0.46327	0.0311527	up-regulated
Lrrc71	643	937	609	523	0.469608	0.00877702	up-regulated
Cytl1	487	418	334	314	0.471752	0.00910526	up-regulated
Camk1d	386	398	327	233	0.475273	0.0210896	up-regulated
Dnah12	840	1230	755	718	0.479209	0.0039658	up-regulated
Susd5	533	366	303	335	0.484913	0.0197613	up-regulated
Agr3	236	382	232	206	0.484918	0.0486575	up-regulated
6820408C15Rik	485	716	424	424	0.490342	0.00977781	up-regulated
Cfap161	350	604	334	339	0.491165	0.0297069	up-regulated
Tnnt2	4440	4562	3658	2671	0.498162	7.31869e-05	up-regulated
Spon1	1284	1355	998	854	0.500369	7.98778e-05	up-regulated
Cacna1d	454	438	357	264	0.512409	0.00832168	up-regulated
Kif19a	328	515	307	275	0.522806	0.0179933	up-regulated
Morn3	225	402	218	212	0.531928	0.0398533	up-regulated
Adamts8	461	529	385	290	0.542	0.00420548	up-regulated
Gata6	380	346	321	174	0.543259	0.0307466	up-regulated
Cfap100	188	298	164	166	0.546562	0.0377493	up-regulated
Ccdc78	391	553	341	298	0.551594	0.00612782	up-regulated
Ribc1	167	219	125	136	0.553017	0.0386135	up-regulated
Ccdc87	189	248	148	146	0.560449	0.026865	up-regulated
Tmem212	352	653	353	320	0.566312	0.0169621	up-regulated
Tmem254a	174	178	132	104	0.56645	0.0386905	up-regulated
Corin	236	246	193	126	0.585431	0.0231272	up-regulated
Adamtsl2	233	197	146	135	0.603649	0.0160679	up-regulated
Ppil6	201	394	196	190	0.611842	0.0282434	up-regulated
Plac9b	891	990	662	551	0.622285	2.01377e-05	up-regulated
Tymp	169	325	148	170	0.622783	0.0337062	up-regulated
Cdhr4	177	384	167	192	0.630971	0.0364723	up-regulated
1700001C02Rik	173	278	141	147	0.635041	0.0208371	up-regulated
Timp4	131	196	80	128	0.640114	0.0491119	up-regulated
Strip2	172	193	141	89	0.656067	0.0252034	up-regulated
Cacna2d2	272	239	197	125	0.656732	0.011605	up-regulated
Usp18	102	171	90	81	0.663058	0.0498229	up-regulated
Gm31160	193	390	188	177	0.663126	0.0207256	up-regulated
Scn5a	640	685	496	331	0.669916	0.000368613	up-regulated
Tmem254b	1819	1897	1117	1177	0.684984	5.9738e-10	up-regulated
Zmynd12	117	178	100	82	0.685339	0.0329429	up-regulated
Tmem254c	909	1220	687	584	0.733008	4.67133e-06	up-regulated
Itgb7	93	201	66	106	0.759814	0.0475536	up-regulated
T2	80	140	63	64	0.780512	0.0385775	up-regulated
Tcf24	135	111	75	67	0.782773	0.0183689	up-regulated
B3galt1	96	118	69	53	0.799945	0.026116	up-regulated
Erbb4	129	144	86	68	0.815386	0.0104176	up-regulated
Vsnl1	87	79	57	36	0.826197	0.0454728	up-regulated
Otor	95	78	49	47	0.839555	0.0325527	up-regulated
Gipr	561	744	406	305	0.865185	6.30237e-06	up-regulated
Gm281	65	138	42	68	0.870478	0.0449254	up-regulated
Adamts19	250	323	196	109	0.899377	0.00121149	up-regulated
Duxbl1	141	172	106	54	0.958005	0.00570373	up-regulated
Mylk3	152	154	108	34	1.09884	0.00759505	up-regulated
Prss22	39	61	18	27	1.13952	0.0393774	up-regulated
Sftpc	114	204	61	82	1.14027	0.00121095	up-regulated
S100a9	52	113	24	50	1.14292	0.0223431	up-regulated
Ankrd1	898	957	526	299	1.15925	0.00297179	up-regulated
Edn2	40	35	12	19	1.2636	0.0449196	up-regulated
Ntsr1	135	136	84	27	1.27885	0.00267087	up-regulated
Tmem163	53	102	43	20	1.28765	0.0110725	up-regulated
Slc17a7	144	158	89	27	1.37139	0.00118158	up-regulated
Sbk2	21	61	17	13	1.43775	0.0340265	up-regulated
Plppr5	85	91	48	13	1.51975	0.00308261	up-regulated
Dbx1	51	51	11	23	1.57323	0.00673666	up-regulated
Gm15023	14	32	2	10	1.92383	0.0428079	up-regulated
Cstdc4	12	27	5	5	1.95074	0.0433672	up-regulated
Sbk3	29	60	17	5	2.00531	0.00467782	up-regulated
Clca3a2	97	90	25	19	2.07734	3.2793e-06	up-regulated
Dct	24	39	7	7	2.15797	0.00532758	up-regulated
Sost	25	76	11	7	2.4754	0.000486187	up-regulated
Mup16	4	9	0	0	5.13029	0.021181	up-regulated
Rbmy	7	8	0	0	5.33851	0.0118899	up-regulated
Gm21677	5	17	0	0	5.88838	0.00278972	up-regulated
LOC100861978	20	40	0	1	5.89406	0.000331528	up-regulated
Nppa	18	135	0	2	6.23936	0.00213876	up-regulated

## Sheet: E17.5diff
Gene	read_count_Cacna1hT4306C/T4306C-1	read_count_Cacna1hT4306C/T4306C-2	read_count_WT1	read_count_WT2	log2FC_DESeq2(WT/Cacna1hT4306C/T4306C)	p-value_DESeq2	change
LOC115487436	0	0	6	18	-6.05325	0.0015422	down-regulated
Bcl2a1a	0	0	4	8	-5.0556	0.0246021	down-regulated
Rergl	0	0	5	6	-4.93343	0.0316314	down-regulated
Cldn18	1	0	20	1	-4.43873	0.0288073	down-regulated
Gm21663	0	1	9	7	-4.03282	0.0438537	down-regulated
Sirpb1c	2	0	13	7	-3.36198	0.038293	down-regulated
H3c15	3	0	16	13	-3.31051	0.0140138	down-regulated
Dct	7	3	10	86	-3.28602	0.000283875	down-regulated
Tyr	1	2	8	13	-2.83546	0.0467614	down-regulated
Ear2	0	7	30	10	-2.54914	0.0256463	down-regulated
Cdh16	3	5	19	18	-2.24125	0.0233301	down-regulated
Lrrn4	4	18	58	41	-2.20155	0.00114162	down-regulated
Tpo	12	20	60	84	-2.19903	2.52648e-05	down-regulated
Myl7	891	1182	4208	3843	-1.9897	8.2679e-52	down-regulated
Tbx20	118	249	695	704	-1.96025	0.000141452	down-regulated
Gata4	38	30	137	120	-1.95222	1.68058e-07	down-regulated
Crb2	5	5	14	22	-1.87763	0.0497198	down-regulated
Mybpc3	337	443	1498	1294	-1.87251	2.5512e-32	down-regulated
Tnni3k	8	6	28	22	-1.87137	0.0210959	down-regulated
Myh6	2701	3034	10757	9413	-1.8475	1.7894e-69	down-regulated
Pakap	55	74	278	170	-1.83121	1.37389e-08	down-regulated
Napsa	12	10	38	38	-1.82152	0.00527573	down-regulated
Shisa6	26	28	93	90	-1.79341	2.33391e-05	down-regulated
Vnn3	29	41	61	163	-1.70316	0.000291875	down-regulated
Lrp2	8	15	39	34	-1.69814	0.0113536	down-regulated
Sftpa1	14	7	36	30	-1.68761	0.0166918	down-regulated
Upk3b	27	44	135	84	-1.65943	8.79487e-05	down-regulated
Serpina3g	10	34	67	68	-1.64667	0.0028494	down-regulated
Kcnj5	59	88	259	183	-1.62202	1.44845e-07	down-regulated
Dgkk	24	23	82	59	-1.61981	0.00074233	down-regulated
Slc22a1	8	8	25	23	-1.61808	0.0417482	down-regulated
Tg	155	466	961	884	-1.60017	0.0282511	down-regulated
Ankrd1	569	630	1495	2046	-1.59227	2.2588e-26	down-regulated
Rnf207	29	43	106	105	-1.58275	6.35217e-05	down-regulated
Rxfp1	62	62	174	169	-1.50063	6.89939e-07	down-regulated
Wt1	9	13	26	33	-1.45325	0.0409388	down-regulated
Slc34a2	20	30	101	28	-1.4066	0.0182806	down-regulated
Tnni3	371	473	1150	1030	-1.40158	5.60626e-19	down-regulated
Gata5	17	26	62	47	-1.37513	0.00971221	down-regulated
Kcnk3	74	124	256	242	-1.36206	1.37475e-06	down-regulated
Aldh1b1	137	140	349	315	-1.29449	4.62506e-09	down-regulated
Chil1	202	258	350	714	-1.23617	0.0148201	down-regulated
Slc17a7	92	79	203	182	-1.20459	1.70889e-05	down-regulated
Mylk3	86	98	221	191	-1.19609	1.20743e-05	down-regulated
Sphkap	48	63	119	124	-1.16191	0.00080984	down-regulated
Plppr5	26	28	66	51	-1.1495	0.0187152	down-regulated
Duxbl3	44	23	106	38	-1.14501	0.0344095	down-regulated
Mapk10	48	98	185	129	-1.13763	0.00183273	down-regulated
Cfb	123	164	196	416	-1.1189	0.000249023	down-regulated
Phox2b	29	52	84	87	-1.10864	0.00909917	down-regulated
Ryr2	340	438	880	712	-1.06621	1.92288e-09	down-regulated
Slc47a1	78	75	162	147	-1.04739	0.000493911	down-regulated
Tmem163	38	31	77	61	-1.03467	0.0204503	down-regulated
Tagln3	24	24	45	51	-1.03176	0.0484535	down-regulated
Nlrp10	48	65	116	109	-1.02569	0.00391645	down-regulated
Ntsr1	54	66	112	127	-1.02514	0.00269674	down-regulated
Myrf	28	94	130	110	-1.00623	0.0242267	down-regulated
Adamts19	130	199	293	336	-0.965246	7.78543e-05	down-regulated
Gm46901	35	44	63	87	-0.954841	0.0261677	down-regulated
Tnnt2	1746	2053	3833	3329	-0.947763	1.47222e-15	down-regulated
Gpx3	854	948	1815	1559	-0.93816	5.32441e-13	down-regulated
C2	30	42	76	58	-0.929485	0.0405601	down-regulated
Clca3a2	29	75	124	69	-0.925598	0.0472246	down-regulated
Fgf12	41	66	99	97	-0.90452	0.0184356	down-regulated
Gipr	175	160	352	260	-0.904261	0.000120868	down-regulated
Scn7a	91	123	236	155	-0.903984	0.00274022	down-regulated
Myocd	124	200	312	278	-0.896541	0.000443404	down-regulated
Plac9a	125	101	278	127	-0.880159	0.00971068	down-regulated
Tnnc1	826	760	1502	1344	-0.877186	6.63251e-12	down-regulated
Pigr	39	60	86	87	-0.836472	0.0356491	down-regulated
Rbpms2	83	86	171	116	-0.79902	0.0127656	down-regulated
Gja5	288	315	597	425	-0.795777	7.76279e-05	down-regulated
Nebl	334	343	577	564	-0.785707	1.61512e-06	down-regulated
Duxbl1	48	77	81	129	-0.776478	0.045377	down-regulated
Insc	49	69	88	109	-0.769543	0.0381778	down-regulated
Mamdc2	93	194	225	252	-0.762294	0.0121127	down-regulated
Npas4	50	86	114	105	-0.718756	0.0494721	down-regulated
Mrvi1	226	301	456	389	-0.713855	0.000531506	down-regulated
Tmem254a	119	127	244	145	-0.696925	0.0193331	down-regulated
Acta2	5033	8132	10724	10114	-0.693638	0.048566	down-regulated
Mybphl	255	202	406	313	-0.688896	0.00166681	down-regulated
Sftpd	341	424	545	659	-0.684838	0.000108339	down-regulated
Strip2	157	164	264	240	-0.6839	0.00296053	down-regulated
Myl9	2331	3423	4536	4447	-0.673839	0.0169273	down-regulated
Fam78a	281	268	417	438	-0.671512	0.000207975	down-regulated
Gata6	190	289	399	336	-0.650064	0.00474314	down-regulated
Sbspon	87	137	169	173	-0.641467	0.0301618	down-regulated
Gm46156	159	175	185	322	-0.630662	0.0200639	down-regulated
Bex4	166	154	228	256	-0.628985	0.00667745	down-regulated
Frmd5	339	369	552	515	-0.624494	0.000209498	down-regulated
Adgrd1	112	187	270	180	-0.623399	0.0363188	down-regulated
Fabp3	915	952	1511	1289	-0.61826	2.01078e-06	down-regulated
Clca3a1	243	318	441	395	-0.607926	0.00236582	down-regulated
Cacna2d2	156	116	189	215	-0.603408	0.0210276	down-regulated
Serpinb6b	145	210	298	229	-0.603106	0.0182974	down-regulated
Tff2	135	157	274	156	-0.594194	0.0426349	down-regulated
Gnao1	270	272	381	419	-0.593628	0.00134718	down-regulated
Aox1	109	97	160	141	-0.580856	0.0434506	down-regulated
Gpm6a	119	147	228	160	-0.578846	0.0385158	down-regulated
Ndrg4	802	856	1171	1249	-0.577467	3.59832e-06	down-regulated
Myl4	2737	3082	4423	4047	-0.574377	4.50988e-08	down-regulated
Fbxl22	224	257	365	335	-0.574007	0.00421965	down-regulated
Slc8a1	983	1090	1573	1418	-0.561847	7.14493e-06	down-regulated
Kcnj3	154	162	251	204	-0.559695	0.0214608	down-regulated
Afmid	154	148	211	222	-0.55218	0.0208702	down-regulated
Cdh2	378	550	619	705	-0.54305	0.00345044	down-regulated
Mylk	1724	2495	2891	3123	-0.541946	0.0470486	down-regulated
Snap91	213	293	359	360	-0.53835	0.010757	down-regulated
Adprhl1	327	378	560	435	-0.530869	0.00510164	down-regulated
Rasl12	141	196	262	213	-0.528047	0.0379017	down-regulated
Fhl2	391	424	554	590	-0.521099	0.0011508	down-regulated
Uchl1	498	546	719	743	-0.517863	0.000417384	down-regulated
H2-Q4	160	156	179	264	-0.517483	0.0444996	down-regulated
Igfbp6	250	259	374	333	-0.507255	0.00965282	down-regulated
Nmral1	137	130	183	188	-0.507134	0.0464302	down-regulated
Gm13889	191	195	280	256	-0.50671	0.0202523	down-regulated
Pimreg	210	219	328	262	-0.493642	0.0240595	down-regulated
Tbc1d7	201	185	273	256	-0.487909	0.0256701	down-regulated
A630026N12Rik	164	162	204	243	-0.48688	0.0403234	down-regulated
Sars2	180	172	247	233	-0.480541	0.0342732	down-regulated
Lmod1	184	281	334	298	-0.474615	0.0433308	down-regulated
Cygb	247	293	390	341	-0.469806	0.0185711	down-regulated
Tbx5	352	359	472	488	-0.465468	0.00560528	down-regulated
Mtus2	199	195	264	266	-0.460376	0.0325831	down-regulated
Ckb	944	1136	1390	1399	-0.45503	0.000425097	down-regulated
Adamts8	454	424	563	613	-0.453824	0.00378731	down-regulated
Susd2	311	444	522	488	-0.451616	0.0201505	down-regulated
Clec3b	323	509	612	497	-0.447036	0.0343918	down-regulated
Popdc2	518	444	672	608	-0.4458	0.00510834	down-regulated
Crip1	473	492	716	559	-0.436022	0.0101238	down-regulated
Rrad	301	350	490	368	-0.432311	0.0312885	down-regulated
Myzap	649	598	846	792	-0.426765	0.00239486	down-regulated
Tmsb10	1309	1371	1836	1680	-0.424735	0.000210486	down-regulated
Qpct	282	422	514	408	-0.42196	0.0497967	down-regulated
Rbpms	980	1045	1330	1309	-0.414526	0.000525309	down-regulated
Dhfr	249	255	303	354	-0.413948	0.0376767	down-regulated
Myh7	1032	1333	1637	1441	-0.412706	0.00370637	down-regulated
Glipr2	396	551	640	593	-0.412684	0.0223368	down-regulated
Rbm20	650	595	889	729	-0.41231	0.00708167	down-regulated
Gucy1a1	612	655	904	740	-0.409506	0.00731789	down-regulated
Tgfb1i1	972	1086	1335	1336	-0.408313	0.000825415	down-regulated
Camk1d	355	312	449	405	-0.390221	0.0311058	down-regulated
Rpl38	1110	1022	1393	1337	-0.389838	0.00104782	down-regulated
Tk1	372	380	431	530	-0.384929	0.0277956	down-regulated
Jph2	1249	1335	1748	1545	-0.383002	0.00146815	down-regulated
Hspb7	2135	1967	2971	2250	-0.382938	0.00393022	down-regulated
Ptpmt1	291	319	388	389	-0.381354	0.0374628	down-regulated
Bloc1s1	388	391	503	486	-0.377112	0.0221528	down-regulated
Atp2a2	9335	9558	12566	11396	-0.376126	2.94e-05	down-regulated
Spaca6	380	397	439	548	-0.376079	0.0315956	down-regulated
Thsd1	322	311	389	403	-0.355743	0.0469041	down-regulated
Calcrl	714	761	1029	808	-0.350666	0.0216833	down-regulated
Creb5	852	836	894	1212	-0.349693	0.0192852	down-regulated
Nexn	2162	2238	2940	2528	-0.347055	0.00185286	down-regulated
Csrp2	782	940	1090	1049	-0.345038	0.0120693	down-regulated
Masp1	365	328	430	430	-0.344396	0.0489208	down-regulated
Atp5h	2449	2753	3411	3040	-0.343435	0.00181864	down-regulated
Myl6	6423	5841	7661	7519	-0.340831	0.000120273	down-regulated
Trim55	650	659	885	733	-0.339558	0.0231192	down-regulated
Cavin3	618	609	809	703	-0.33489	0.0228275	down-regulated
Sh3bgr	884	891	1260	918	-0.329977	0.0351225	down-regulated
Zfp579	670	596	799	756	-0.329977	0.0208481	down-regulated
Pitx2	589	546	656	735	-0.325495	0.0267439	down-regulated
Rgs2	944	1085	1229	1253	-0.322678	0.0105426	down-regulated
Synpo2	964	1213	1398	1263	-0.322086	0.0211745	down-regulated
Coro6	752	836	1055	875	-0.314884	0.0306119	down-regulated
Csrp3	2405	2341	3149	2606	-0.312169	0.00681028	down-regulated
Snapc3	927	1002	1055	1288	-0.311405	0.020022	down-regulated
Fus	3051	3032	3153	4232	-0.310231	0.0110545	down-regulated
Slc4a3	954	859	1036	1159	-0.308009	0.0164772	down-regulated
Cox7c	2784	2200	3350	2666	-0.306687	0.023185	down-regulated
Srpk3	624	607	803	684	-0.306324	0.0404551	down-regulated
Ndufa13	1152	955	1328	1216	-0.305775	0.0205967	down-regulated
Mical3	994	976	1189	1190	-0.304786	0.0106883	down-regulated
Dpysl2	713	678	801	878	-0.303603	0.0252524	down-regulated
Serping1	1207	1525	1761	1535	-0.303458	0.0276432	down-regulated
Mmd	893	952	1118	1104	-0.30067	0.0155065	down-regulated
Actc1	41357	39648	49956	47427	-0.298812	0.000208529	down-regulated
Tmx4	1072	1123	1267	1374	-0.298712	0.0115455	down-regulated
Tnmd	851	765	942	998	-0.296174	0.0233852	down-regulated
Pcdh7	713	769	881	898	-0.295701	0.0265075	down-regulated
Sh3kbp1	1106	1156	1359	1351	-0.293149	0.0115827	down-regulated
Rhoj	980	1020	1192	1199	-0.290004	0.0156267	down-regulated
Cryab	2867	2590	3538	2975	-0.289457	0.0111118	down-regulated
Ccl21a	1058	1266	1372	1405	-0.288674	0.0231388	down-regulated
Rps29	2391	2004	2953	2273	-0.285035	0.0355757	down-regulated
Fabp5	1280	1151	1455	1440	-0.285033	0.0143605	down-regulated
Gyg	1061	1020	1297	1180	-0.284678	0.0207466	down-regulated
Cap2	1579	1552	1936	1775	-0.278431	0.0117474	down-regulated
Tnni1	2218	2207	2675	2554	-0.27378	0.00599557	down-regulated
Hk1	1878	1814	2279	2080	-0.272946	0.0110802	down-regulated
Mcam	2259	2298	2608	2772	-0.271597	0.00551741	down-regulated
Tubb2b	1339	1571	1767	1667	-0.271274	0.0253632	down-regulated
Igfbp2	2092	1995	2424	2392	-0.269634	0.00709904	down-regulated
Nop56	1362	1234	1391	1670	-0.269354	0.0294709	down-regulated
Map3k20	1337	1359	1666	1507	-0.268242	0.0207853	down-regulated
Cmtm3	1195	1125	1264	1467	-0.267056	0.0279348	down-regulated
Rbm24	2065	1820	2248	2310	-0.26333	0.013232	down-regulated
Prkar2b	1277	1510	1166	1102	0.264951	0.0390398	up-regulated
Wwp2	3516	3616	2535	3274	0.265424	0.0225739	up-regulated
Foxo1	1198	1177	1034	895	0.266466	0.039473	up-regulated
Muc4	2213	1708	1702	1477	0.268067	0.0478816	up-regulated
Slc2a1	2114	1737	1712	1406	0.269879	0.044007	up-regulated
Chad	4498	4703	3778	3673	0.271749	0.00304242	up-regulated
Sdc4	2342	2151	1849	1787	0.272203	0.00959678	up-regulated
Cmtm4	1649	1661	1429	1248	0.272736	0.0217846	up-regulated
Nfe2l2	3006	2708	2499	2119	0.273066	0.0174741	up-regulated
Cd24a	12531	11921	10261	9500	0.273937	0.00171171	up-regulated
Ckmt1	1058	946	746	874	0.274981	0.0432754	up-regulated
Dusp18	1353	1279	1143	981	0.275557	0.0311918	up-regulated
Tyro3	1332	1248	1074	1007	0.276861	0.0219384	up-regulated
Irs2	1076	948	813	819	0.277602	0.0339449	up-regulated
Dmkn	1371	1281	1096	1042	0.277669	0.0198638	up-regulated
Efemp1	1150	1107	883	936	0.278947	0.0227751	up-regulated
Scara5	2248	2096	1995	1499	0.279236	0.0398787	up-regulated
Enpp5	1060	1078	872	848	0.281166	0.0245152	up-regulated
Por	3207	2599	2507	2155	0.282104	0.0224706	up-regulated
Fgfr3	2147	1941	1586	1701	0.282167	0.00908277	up-regulated
Cyp2f2	20943	16699	15415	14794	0.283561	0.0065525	up-regulated
Cfap52	1310	1388	1106	1060	0.284215	0.016868	up-regulated
Rab3d	1539	1413	1268	1098	0.285367	0.02234	up-regulated
Fxyd3	1415	1210	999	1106	0.286053	0.0240394	up-regulated
Mxi1	1763	1492	1396	1210	0.286623	0.0258735	up-regulated
Hspa4l	2947	2927	2457	2247	0.287223	0.00472906	up-regulated
Tnfrsf19	2953	3022	2481	2304	0.28741	0.00421916	up-regulated
Lrp5	2377	2352	2076	1707	0.287992	0.0157413	up-regulated
Tmem30b	890	855	740	655	0.289452	0.0377657	up-regulated
Tmprss2	1076	982	839	806	0.290001	0.0247665	up-regulated
Tacstd2	1488	1150	1051	1057	0.290086	0.0348154	up-regulated
Epb41l4b	1110	1087	864	891	0.291629	0.0177179	up-regulated
Bcl6	894	788	712	630	0.291967	0.0437621	up-regulated
Atp6v1a	2161	2183	1856	1609	0.29263	0.0101027	up-regulated
Galnt3	992	982	788	787	0.293164	0.0214102	up-regulated
Ccdc146	1476	1322	1178	1052	0.293606	0.0187095	up-regulated
Fgfbp1	741	711	620	537	0.294006	0.0493922	up-regulated
Ppp1r1b	881	925	785	654	0.29412	0.0424057	up-regulated
F3	6273	4932	4171	4763	0.294235	0.010688	up-regulated
Ccdc96	671	697	563	526	0.296199	0.0449049	up-regulated
Ubxn10	1557	1513	1334	1108	0.296211	0.0199348	up-regulated
Lamc2	1247	1053	933	897	0.296345	0.0243046	up-regulated
Adam28	1958	1625	1461	1389	0.296586	0.0146211	up-regulated
Zhx2	930	821	733	659	0.297305	0.0360757	up-regulated
Itga10	699	758	526	634	0.297826	0.0495847	up-regulated
Hydin	1332	1408	1152	1026	0.298019	0.0161079	up-regulated
Irf6	1410	1098	1065	925	0.299283	0.0389894	up-regulated
Nipal3	668	685	570	503	0.301229	0.047093	up-regulated
Drc1	1006	1002	861	731	0.301243	0.0287731	up-regulated
Nrip1	1056	1104	908	805	0.301296	0.0221557	up-regulated
Dnah6	1589	1994	1532	1309	0.301932	0.0282835	up-regulated
Hsph1	2813	2966	2673	1898	0.303427	0.0318003	up-regulated
Dsp	3383	2627	2425	2330	0.304078	0.0120211	up-regulated
Ptges	2242	1999	1792	1562	0.304547	0.00961288	up-regulated
Dsg2	643	586	491	479	0.308389	0.0442698	up-regulated
5330417C22Rik	2932	2881	2333	2254	0.308853	0.00152999	up-regulated
Spag16	694	757	584	561	0.309183	0.0340942	up-regulated
Ndrg1	2339	2362	1994	1710	0.31026	0.00635734	up-regulated
Vill	1012	889	722	776	0.311172	0.0210189	up-regulated
Camk2n1	661	564	485	479	0.312482	0.047347	up-regulated
Thsd4	1267	1545	1103	1112	0.31251	0.0167701	up-regulated
Fgfr2	2065	2065	1471	1783	0.312707	0.0068283	up-regulated
Myo1d	1168	1159	971	859	0.313213	0.0146566	up-regulated
Cfap54	940	984	793	719	0.314604	0.0192986	up-regulated
Ccdc81	558	533	425	432	0.315671	0.0461062	up-regulated
Cyfip2	1657	1720	1422	1228	0.316303	0.00883505	up-regulated
Rarg	1998	1772	1468	1491	0.316551	0.00437681	up-regulated
Stk33	618	651	515	480	0.318094	0.0371583	up-regulated
C77080	1651	1382	1218	1158	0.318637	0.0106943	up-regulated
Pdgfc	885	910	632	773	0.322285	0.023474	up-regulated
Krt19	9573	7631	6925	6502	0.323652	0.00287463	up-regulated
Capn5	954	849	738	669	0.324148	0.0204443	up-regulated
Ptpru	1175	1005	866	835	0.324572	0.0142125	up-regulated
Map9	590	541	438	444	0.325977	0.0386043	up-regulated
Clic6	2032	1990	1674	1460	0.326305	0.00444041	up-regulated
Ehf	5562	4603	3691	4234	0.326828	0.00273754	up-regulated
Tacr1	1073	934	726	835	0.33044	0.0160377	up-regulated
Itga3	1070	983	841	752	0.332374	0.0131189	up-regulated
Rgs22	669	731	607	479	0.332583	0.042757	up-regulated
Armc4	724	668	578	501	0.333688	0.0295074	up-regulated
Mgat3	2841	2825	2246	2147	0.334216	0.000713201	up-regulated
Ppp1r32	514	492	374	406	0.334892	0.0419378	up-regulated
Runx1	1338	1164	945	994	0.335039	0.00747682	up-regulated
Jun	2103	1992	1627	1545	0.335346	0.00172587	up-regulated
Hspa2	789	816	706	536	0.335608	0.0375633	up-regulated
Dnah5	2002	2200	1798	1444	0.340413	0.00821206	up-regulated
Atp6v1c2	816	691	592	570	0.341671	0.0217293	up-regulated
Dnah11	627	519	479	404	0.341773	0.0477232	up-regulated
Hook1	453	468	353	356	0.345023	0.0424709	up-regulated
Ulk4	772	728	606	546	0.347379	0.0173949	up-regulated
Ly6e	8285	8385	6467	6341	0.347533	3.57183e-05	up-regulated
Cd36	3345	3893	2900	2652	0.349943	0.00153282	up-regulated
Cfap206	1690	1646	1262	1297	0.350062	0.0013883	up-regulated
Kif3b	1021	1063	812	786	0.350456	0.00610034	up-regulated
Bmf	1760	1442	1275	1178	0.350563	0.00612422	up-regulated
Adh7	704	553	513	449	0.351567	0.03897	up-regulated
Sox21	1008	775	695	666	0.35583	0.0200192	up-regulated
Pdxk	976	786	732	612	0.356108	0.0231285	up-regulated
Atp6v1b1	479	512	383	374	0.356114	0.0329426	up-regulated
Tsga10	525	535	426	383	0.356686	0.0305063	up-regulated
Slc44a4	745	637	550	503	0.358555	0.0205501	up-regulated
Slc5a3	967	936	775	674	0.359614	0.00923979	up-regulated
Elovl6	631	755	559	497	0.35962	0.0250398	up-regulated
Ier2	659	567	458	476	0.359627	0.0224159	up-regulated
Grb7	687	520	474	444	0.360871	0.0371962	up-regulated
Serpinb12	1107	800	754	694	0.362904	0.0240701	up-regulated
Rap1gap	1002	813	687	692	0.363079	0.0120449	up-regulated
Serpinb11	2380	1794	1720	1446	0.363855	0.00993035	up-regulated
Tent5c	1076	1192	861	862	0.36431	0.00430506	up-regulated
Wdr35	1115	1292	930	898	0.364704	0.00527225	up-regulated
Ppp1r15a	619	483	411	425	0.365332	0.0346293	up-regulated
Krt80	880	610	604	524	0.366656	0.0410232	up-regulated
Ass1	719	574	507	472	0.367509	0.0249546	up-regulated
Elf3	1859	1304	1247	1142	0.370338	0.0144319	up-regulated
Col8a1	2545	2617	2067	1813	0.37848	0.000572181	up-regulated
Cldn8	799	657	549	545	0.379094	0.0133673	up-regulated
Mak	641	631	518	437	0.379812	0.0174061	up-regulated
Hpse	461	418	346	312	0.384232	0.0318419	up-regulated
Rasef	440	463	342	333	0.387291	0.025474	up-regulated
Qsox1	5956	4823	4329	3714	0.387865	0.000969681	up-regulated
Prps1	490	591	402	405	0.38987	0.0221431	up-regulated
Pof1b	771	733	576	540	0.397317	0.00582922	up-regulated
Grhl2	1271	1136	901	883	0.399018	0.00145684	up-regulated
Crispld1	672	787	507	575	0.400103	0.00962081	up-regulated
AI661453	704	512	457	441	0.403413	0.0232908	up-regulated
Slc5a8	411	355	310	255	0.40479	0.0407414	up-regulated
Atp2a3	2050	2116	1647	1422	0.407417	0.000463604	up-regulated
Nectin4	525	410	385	303	0.407545	0.0381786	up-regulated
Galnt5	564	529	431	374	0.407549	0.0146408	up-regulated
Sh3bgrl2	513	503	391	356	0.410507	0.0143212	up-regulated
Ppl	1589	1056	1030	912	0.410735	0.0135876	up-regulated
Itpkc	441	349	317	263	0.411222	0.0413478	up-regulated
Cldn4	982	738	655	604	0.415973	0.00922465	up-regulated
Fat2	518	405	361	314	0.417115	0.0277102	up-regulated
Ak7	1579	1843	1362	1138	0.419661	0.00166045	up-regulated
Cebpa	641	610	523	390	0.419716	0.0168998	up-regulated
Kbtbd11	858	796	711	488	0.428708	0.0150962	up-regulated
Chst11	489	638	416	402	0.430475	0.0157464	up-regulated
Bpifa1	1467	1007	895	896	0.432107	0.00661629	up-regulated
Sptbn2	391	326	255	264	0.433275	0.0276638	up-regulated
Crybg2	411	317	284	242	0.434388	0.0370542	up-regulated
Mlph	766	728	568	512	0.434743	0.00317506	up-regulated
Fbxo32	1492	1212	1065	887	0.435524	0.00233675	up-regulated
Scube3	589	706	451	484	0.438451	0.00654841	up-regulated
Kif21a	1249	1199	905	854	0.443756	0.000320471	up-regulated
Muc5ac	628	572	435	427	0.444276	0.00468285	up-regulated
Tspan8	364	278	246	214	0.446565	0.0402863	up-regulated
Bhlha15	373	291	239	237	0.446757	0.0324109	up-regulated
Rab11fip4	809	739	556	551	0.450815	0.00163891	up-regulated
Aoc1	357	281	222	234	0.451471	0.0326837	up-regulated
Tirap	357	305	238	235	0.451821	0.025435	up-regulated
Cckar	1027	1112	786	741	0.453573	0.000549088	up-regulated
S100a14	983	671	628	550	0.454725	0.0107196	up-regulated
Wdr72	381	299	243	240	0.460041	0.0261128	up-regulated
Pappa2	388	455	256	344	0.460468	0.021217	up-regulated
Spata18	659	692	576	380	0.463749	0.015058	up-regulated
Hs3st3b1	445	455	290	348	0.465025	0.00969477	up-regulated
Lratd1	539	386	373	279	0.468881	0.0271341	up-regulated
Ptprf	5113	4764	3917	3049	0.46903	9.82866e-05	up-regulated
Ripk4	568	449	369	347	0.472507	0.00857399	up-regulated
Edil3	271	309	189	220	0.472776	0.0290139	up-regulated
Grhl1	330	289	239	194	0.481264	0.0260992	up-regulated
Dnase1l2	370	372	278	240	0.485025	0.012652	up-regulated
Zfp36	875	754	570	567	0.485631	0.000821463	up-regulated
Chrm1	289	278	227	168	0.486934	0.0338917	up-regulated
Tgfa	281	249	173	196	0.490164	0.0277243	up-regulated
Gm14308	210	223	164	137	0.491167	0.0459938	up-regulated
Ccser1	339	351	233	247	0.491481	0.0119972	up-regulated
Cfap47	318	356	240	228	0.493758	0.0141587	up-regulated
Ttc29	831	850	631	531	0.499104	0.000782996	up-regulated
Zfp750	512	347	304	286	0.507597	0.015406	up-regulated
Krt14	537	362	334	282	0.510292	0.0162318	up-regulated
Sytl1	325	247	225	164	0.520712	0.0319573	up-regulated
Lipe	210	253	156	159	0.523855	0.0291284	up-regulated
Tspan1	3094	2871	2128	1892	0.535638	6.51296e-07	up-regulated
Efna3	157	170	109	111	0.53961	0.0497744	up-regulated
Sim2	602	655	362	480	0.547662	0.00148859	up-regulated
Fcgbp	267	260	213	138	0.55096	0.0288893	up-regulated
Tmprss13	205	167	144	103	0.55548	0.0481893	up-regulated
Junb	541	356	278	317	0.559021	0.00862591	up-regulated
Clstn3	356	352	261	204	0.572399	0.0059399	up-regulated
Atp7b	1166	1172	859	671	0.577526	7.42135e-05	up-regulated
Sox9	544	679	392	405	0.586212	0.000598868	up-regulated
Egr1	754	696	417	512	0.610768	0.000101212	up-regulated
Chadl	163	247	109	148	0.644667	0.0252082	up-regulated
Fbp2	217	186	140	106	0.67737	0.0118146	up-regulated
Itgb7	266	204	148	135	0.697839	0.00533133	up-regulated
Krt23	174	103	73	92	0.714482	0.0361059	up-regulated
Omd	279	385	163	230	0.727433	0.00255043	up-regulated
Egfem1	135	125	53	99	0.745323	0.0335359	up-regulated
Klf5	1122	791	577	508	0.783413	5.10461e-06	up-regulated
Scel	617	370	300	250	0.807971	0.000437283	up-regulated
Hapln1	1357	2231	903	1050	0.848022	0.021456	up-regulated
Pou3f3	71	73	35	41	0.89043	0.0368767	up-regulated
Mia	258	452	177	190	0.921958	0.000368855	up-regulated
Spp1	133	61	38	61	0.93821	0.0340473	up-regulated
A2m	58	64	33	28	0.966883	0.0392631	up-regulated
Pcolce2	125	231	105	70	0.991615	0.00426054	up-regulated
Gm38481	135	56	59	34	0.99934	0.0326637	up-regulated
Snorc	56	136	39	54	1.01826	0.0256741	up-regulated
Susd5	502	1026	329	376	1.08714	0.0310441	up-regulated
Itih5l-ps	125	234	59	103	1.1211	0.00184031	up-regulated
Col9a3	2757	5616	1342	2160	1.23138	0.0385552	up-regulated
Acan	1903	4023	1053	1339	1.28101	0.0187875	up-regulated
Acvr1c	29	37	13	13	1.31225	0.0480928	up-regulated
Lypd3	103	33	28	24	1.34982	0.0159552	up-regulated
Col11a2	2607	6558	1245	2107	1.42602	0.0482554	up-regulated
Fos	1129	663	304	322	1.48316	1.05403e-12	up-regulated
Kctd4	28	38	10	13	1.49067	0.0295199	up-regulated
Meltf	131	342	67	97	1.50183	0.0352339	up-regulated
Matn3	231	508	88	159	1.5558	0.0202679	up-regulated
Clec3a	226	641	146	131	1.6166	0.0260942	up-regulated
Col9a1	2773	7090	1327	1766	1.64619	0.0132935	up-regulated
Cnmd	718	1667	359	383	1.65563	0.00421583	up-regulated
Fam205a4	38	42	20	3	1.75809	0.0177946	up-regulated
Ucma	162	499	98	90	1.7848	0.0215838	up-regulated
Slc6a2	18	89	12	16	1.90811	0.00687916	up-regulated
Col2a1	13512	42642	5694	8649	1.94388	0.0157861	up-regulated
Nccrp1	64	12	11	8	1.96071	0.0151429	up-regulated
Mroh4	23	7	5	0	2.53941	0.049711	up-regulated
Cnfn	79	14	9	6	2.59254	0.00135332	up-regulated
Plin1	1	43	1	1	4.43415	0.00404432	up-regulated
Cidec	1	24	0	1	4.62022	0.0201454	up-regulated
LOC115489044	3	7	0	0	4.73498	0.0480154	up-regulated
Sprr3	99	3	1	2	5.05105	0.0142213	up-regulated
Tgm3	155	8	1	2	5.72745	0.00268457	up-regulated
H3c14	24	23	0	0	6.9646	3.48799e-05	up-regulated

## Sheet: Overlap
gene	E16.5		E17.5
	log2FC_DESeq2(WT/Cacna1hT4306C/T4306C)	p-value_DESeq2	log2FC_DESeq2(WT/Cacna1hT4306C/T4306C)	p-value_DESeq2
Cdh16	-2.46312	1.6222e-08	-2.24125	0.0233301
Clca3a2	2.07734	3.2793e-06	-0.925598	0.0472246
Gipr	0.865185	6.30237e-06	-0.904261	0.000120868
Napsa	-2.0965	8.08384e-06	-1.82152	0.00527573
Tg	-3.3135	1.22483e-05	-1.60017	0.0282511
Tnnt2	0.498162	7.31869e-05	-0.947763	1.47222e-15
Clec3b	-0.690143	0.000635912	-0.447036	0.0343918
Myl4	0.379046	0.00104489	-0.574377	4.50988e-08
Adamts19	0.899377	0.00121149	-0.965246	7.78543e-05
Slc17a7	1.37139	0.00118158	-1.20459	1.70889e-05
Tent5c	-0.510544	0.00149796	0.36431	0.00430506
Adamts8	0.542	0.00420548	-0.453824	0.00378731
Ankrd1	1.15925	0.00297179	-1.59227	2.2588e-26
Bex4	0.455124	0.044326	-0.628985	0.00667745
Cacna2d2	0.656732	0.011605	-0.603408	0.0210276
Camk1d	0.475273	0.0210896	-0.390221	0.0311058
Ccdc146	0.397244	0.0206205	0.293606	0.0187095
Ccl21a	-0.321715	0.0101683	-0.288674	0.0231388
Cdh2	0.368004	0.0167006	-0.54305	0.00345044
Cfap54	0.409981	0.0396516	0.314604	0.0192986
Clstn3	-0.462827	0.0465758	0.572399	0.0059399
Col2a1	0.34028	0.00718154	1.94388	0.0157861
Creb5	-0.337342	0.0095307	-0.349693	0.0192852
Dct	2.15797	0.00532758	-3.28602	0.000283875
Duxbl1	0.958005	0.00570373	-0.776478	0.045377
Elf3	0.357349	0.00845067	0.370338	0.0144319
Fabp3	0.37937	0.0281664	-0.61826	2.01078e-06
Fcgbp	-0.706857	0.0488393	0.55096	0.0288893
Frmd5	0.461469	0.048957	-0.624494	0.000209498
Gata6	0.543259	0.0307466	-0.650064	0.00474314
Gja5	0.434386	0.0330673	-0.795777	7.76279e-05
Gucy1a1	0.346803	0.0257321	-0.409506	0.00731789
Hydin	0.321013	0.0436828	0.298019	0.0161079
Itgb7	0.759814	0.0475536	0.697839	0.00533133
Mylk3	1.09884	0.00759505	-1.19609	1.20743e-05
Myzap	0.311587	0.0376044	-0.426765	0.00239486
Ntsr1	1.27885	0.00267087	-1.02514	0.00269674
Plppr5	1.51975	0.00308261	-1.1495	0.0187152
Popdc2	0.458976	0.00743955	-0.4458	0.00510834
Rgs22	0.410032	0.0312091	0.332583	0.042757
Sftpd	-1.15979	0.00279471	-0.684838	0.000108339
Slc8a1	0.411815	0.00416573	-0.561847	7.14493e-06
Snap91	0.448431	0.00604685	-0.53835	0.010757
Strip2	0.656067	0.0252034	-0.6839	0.00296053
Susd5	0.484913	0.0197613	1.08714	0.0310441
Tbx5	0.417378	0.0182794	-0.465468	0.00560528
Tmem163	1.28765	0.0110725	-1.03467	0.0204503
Tmem254a	0.56645	0.0386905	-0.696925	0.0193331
Tmx4	0.286087	0.0230117	-0.298712	0.0115455
Tnmd	-0.399968	0.0410876	-0.296174	0.0233852
Tnnc1	0.382337	0.00347579	-0.877186	6.63251e-12
Tpo	-2.83418	0.00252466	-2.19903	2.52648e-05
Zfp579	0.297427	0.0356725	-0.329977	0.0208481
