# Supplementary material for: The T‐Type Calcium Channel CACNA1H is Required for Smooth Muscle Cytoskeletal Organization During Tracheal Tubulogenesis
Source: Adv Sci (Weinh). 2024 Oct 3;11(44):2308622. doi: 10.1002/advs.202308622 (PMC11600216; doi:10.1002/advs.202308622)
Supplement: Supplementary file 4 — Supporting Information [file ADVS-11-2308622-s002.xlsx]

## Sheet: GO
ONTOLOGY	ID	Description	GeneRatio	BgRatio	p-value	p.adj-value	q-value	geneID	Count
BP	GO:0060047	heart contraction	9/51	242/28564	4.32532e-10	4.19221e-07	2.64699e-07	Tnnt2/Myl4/Cacna2d2/Gata6/Gja5/Popdc2/Slc8a1/Tbx5/Tnnc1	9
BP	GO:0003015	heart process	9/51	255/28564	6.86122e-10	4.19221e-07	2.64699e-07	Tnnt2/Myl4/Cacna2d2/Gata6/Gja5/Popdc2/Slc8a1/Tbx5/Tnnc1	9
BP	GO:0048738	cardiac muscle tissue development	9/51	276/28564	1.37516e-09	5.60147e-07	3.5368e-07	Tnnt2/Ankrd1/Gata6/Gja5/Mylk3/Popdc2/Slc8a1/Tbx5/Tnnc1	9
BP	GO:0014706	striated muscle tissue development	9/51	296/28564	2.53593e-09	7.74727e-07	4.89168e-07	Tnnt2/Ankrd1/Gata6/Gja5/Mylk3/Popdc2/Slc8a1/Tbx5/Tnnc1	9
BP	GO:0003161	cardiac conduction system development	4/51	20/28564	4.27498e-08	9.20673e-06	5.81319e-06	Gata6/Gja5/Popdc2/Tbx5	4
BP	GO:0003007	heart morphogenesis	8/51	291/28564	4.59084e-08	9.20673e-06	5.81319e-06	Tnnt2/Ankrd1/Col2a1/Gata6/Gja5/Slc8a1/Tbx5/Tnnc1	8
BP	GO:0003228	atrial cardiac muscle tissue development	4/51	21/28564	5.27391e-08	9.20673e-06	5.81319e-06	Tnnt2/Gata6/Popdc2/Tbx5	4
BP	GO:0008016	regulation of heart contraction	7/51	200/28564	6.62412e-08	1.01183e-05	6.38879e-06	Tnnt2/Myl4/Cacna2d2/Gja5/Popdc2/Slc8a1/Tbx5	7
BP	GO:1903522	regulation of blood circulation	7/51	270/28564	5.06312e-07	6.8746e-05	4.34067e-05	Tnnt2/Myl4/Cacna2d2/Gja5/Popdc2/Slc8a1/Tbx5	7
BP	GO:0086064	cell communication by electrical coupling involved in cardiac conduction	3/51	10/28564	6.37782e-07	7.7937e-05	4.92099e-05	Gja5/Slc8a1/Tbx5	3
BP	GO:0042692	muscle cell differentiation	8/51	460/28564	1.47766e-06	0.000164155	0.000103648	Tnnt2/Cacna2d2/Cdh2/Gata6/Mylk3/Popdc2/Slc8a1/Tbx5	8
BP	GO:0051146	striated muscle cell differentiation	7/51	342/28564	2.4433e-06	0.000248809	0.0001571	Tnnt2/Cdh2/Gata6/Mylk3/Popdc2/Slc8a1/Tbx5	7
BP	GO:0060048	cardiac muscle contraction	5/51	131/28564	3.72659e-06	0.00033557	0.000211881	Tnnt2/Myl4/Gja5/Slc8a1/Tnnc1	5
BP	GO:0055001	muscle cell development	6/51	235/28564	3.8445e-06	0.00033557	0.000211881	Tnnt2/Cacna2d2/Mylk3/Popdc2/Slc8a1/Tbx5	6
BP	GO:0010644	cell communication by electrical coupling	3/51	19/28564	5.092e-06	0.000414828	0.000261925	Gja5/Slc8a1/Tbx5	3
BP	GO:0003206	cardiac chamber morphogenesis	5/51	152/28564	7.70228e-06	0.000588262	0.000371432	Tnnt2/Gata6/Gja5/Tbx5/Tnnc1	5
BP	GO:0007585	respiratory gaseous exchange by respiratory system	4/51	72/28564	8.47712e-06	0.000609355	0.000384751	Cfap54/Ntsr1/Sftpd/Tnnc1	4
BP	GO:0055007	cardiac muscle cell differentiation	5/51	157/28564	9.01395e-06	0.000611947	0.000386387	Gata6/Mylk3/Popdc2/Slc8a1/Tbx5	5
BP	GO:0003012	muscle system process	7/51	436/28564	1.19334e-05	0.000764615	0.000482783	Tnnt2/Myl4/Gata6/Gja5/Gucy1a1/Slc8a1/Tnnc1	7
BP	GO:0006937	regulation of muscle contraction	5/51	168/28564	1.25142e-05	0.000764615	0.000482783	Tnnt2/Gja5/Gucy1a1/Slc8a1/Tnnc1	5
BP	GO:0006941	striated muscle contraction	5/51	173/28564	1.4419e-05	0.000839047	0.00052978	Tnnt2/Myl4/Gja5/Slc8a1/Tnnc1	5
BP	GO:0006936	muscle contraction	6/51	318/28564	2.14584e-05	0.00119192	0.000752585	Tnnt2/Myl4/Gja5/Gucy1a1/Slc8a1/Tnnc1	6
BP	GO:0035051	cardiocyte differentiation	5/51	196/28564	2.62776e-05	0.00139614	0.000881533	Gata6/Mylk3/Popdc2/Slc8a1/Tbx5	5
BP	GO:0003205	cardiac chamber development	5/51	199/28564	2.82594e-05	0.00143888	0.000908516	Tnnt2/Gata6/Gja5/Tbx5/Tnnc1	5
BP	GO:0003209	cardiac atrium morphogenesis	3/51	35/28564	3.37071e-05	0.0016476	0.00104031	Tnnt2/Gja5/Tbx5	3
BP	GO:0055013	cardiac muscle cell development	4/51	110/28564	4.52529e-05	0.00212688	0.00134293	Mylk3/Popdc2/Slc8a1/Tbx5	4
BP	GO:0003230	cardiac atrium development	3/51	41/28564	5.44865e-05	0.00246602	0.00155706	Tnnt2/Gja5/Tbx5	3
BP	GO:0055006	cardiac cell development	4/51	119/28564	6.15118e-05	0.00265132	0.00167406	Mylk3/Popdc2/Slc8a1/Tbx5	4
BP	GO:0086065	cell communication involved in cardiac conduction	3/51	43/28564	6.29201e-05	0.00265132	0.00167406	Gja5/Slc8a1/Tbx5	3
BP	GO:0051651	maintenance of location in cell	5/51	242/28564	7.15942e-05	0.00291627	0.00184135	Slc17a7/Ccl21a/Myzap/Ntsr1/Slc8a1	5
BP	GO:1903115	regulation of actin filament-based movement	3/51	47/28564	8.22564e-05	0.0032425	0.00204733	Tnnt2/Gja5/Tnnc1	3
BP	GO:0090257	regulation of muscle system process	5/51	261/28564	0.000102158	0.00389233	0.00245764	Tnnt2/Gja5/Gucy1a1/Slc8a1/Tnnc1	5
BP	GO:0003254	regulation of membrane depolarization	3/51	51/28564	0.000105112	0.00389233	0.00245764	Gja5/Ntsr1/Tbx5	3
BP	GO:0030049	muscle filament sliding	2/51	10/28564	0.000139366	0.00473069	0.00298699	Tnnt2/Tnnc1	2
BP	GO:0060926	cardiac pacemaker cell development	2/51	10/28564	0.000139366	0.00473069	0.00298699	Popdc2/Tbx5	2
BP	GO:2000807	regulation of synaptic vesicle clustering	2/51	10/28564	0.000139366	0.00473069	0.00298699	Cdh2/Snap91	2
BP	GO:0031018	endocrine pancreas development	3/51	57/28564	0.000146577	0.00484099	0.00305663	Gipr/Cdh2/Gata6	3
BP	GO:0003231	cardiac ventricle development	4/51	153/28564	0.000162594	0.00522869	0.00330143	Tnnt2/Gja5/Tbx5/Tnnc1	4
BP	GO:0060920	cardiac pacemaker cell differentiation	2/51	11/28564	0.000170141	0.00533109	0.00336608	Popdc2/Tbx5	2
BP	GO:0046622	positive regulation of organ growth	3/51	63/28564	0.000197436	0.00593357	0.00374649	Cacna2d2/Gata6/Tbx5	3
BP	GO:0033275	actin-myosin filament sliding	2/51	12/28564	0.000203936	0.00593357	0.00374649	Tnnt2/Tnnc1	2
BP	GO:1903779	regulation of cardiac conduction	2/51	12/28564	0.000203936	0.00593357	0.00374649	Gja5/Tbx5	2
BP	GO:0042391	regulation of membrane potential	6/51	488/28564	0.000226443	0.00629479	0.00397458	Slc17a7/Gja5/Ntsr1/Popdc2/Slc8a1/Tbx5	6
BP	GO:0003229	ventricular cardiac muscle tissue development	3/51	66/28564	0.000226654	0.00629479	0.00397458	Tnnt2/Tbx5/Tnnc1	3
BP	GO:0044557	relaxation of smooth muscle	2/51	13/28564	0.00024074	0.00653743	0.00412778	Gucy1a1/Slc8a1	2
BP	GO:0061337	cardiac conduction	3/51	70/28564	0.000269773	0.00716658	0.00452503	Gja5/Slc8a1/Tbx5	3
BP	GO:0086069	bundle of His cell to Purkinje myocyte communication	2/51	14/28564	0.000280543	0.00729411	0.00460555	Gja5/Tbx5	2
BP	GO:0055008	cardiac muscle tissue morphogenesis	3/51	73/28564	0.000305365	0.00777409	0.00490861	Tnnt2/Ankrd1/Tnnc1	3
BP	GO:0043462	regulation of ATP-dependent activity	3/51	74/28564	0.000317868	0.00792725	0.00500532	Tnnt2/Myl4/Tnnc1	3
BP	GO:0071347	cellular response to interleukin-1	3/51	79/28564	0.000385341	0.00941774	0.00594642	Ankrd1/Ccl21a/Mylk3	3
BP	GO:0060413	atrial septum morphogenesis	2/51	17/28564	0.000417838	0.00981918	0.0061999	Gja5/Tbx5	2
BP	GO:0016264	gap junction assembly	2/51	17/28564	0.000417838	0.00981918	0.0061999	Gja5/Tbx5	2
BP	GO:0003208	cardiac ventricle morphogenesis	3/51	83/28564	0.000445481	0.0102713	0.00648535	Tnnt2/Tbx5/Tnnc1	3
BP	GO:0051235	maintenance of location	5/51	364/28564	0.00047473	0.0106132	0.00670124	Slc17a7/Ccl21a/Myzap/Ntsr1/Slc8a1	5
BP	GO:0060411	cardiac septum morphogenesis	3/51	85/28564	0.000477681	0.0106132	0.00670124	Gata6/Gja5/Tbx5	3
BP	GO:0060415	muscle tissue morphogenesis	3/51	87/28564	0.000511338	0.0111581	0.00704531	Tnnt2/Ankrd1/Tnnc1	3
BP	GO:0006590	thyroid hormone generation	2/51	19/28564	0.00052417	0.0112375	0.00709542	Tg/Tpo	2
BP	GO:0097091	synaptic vesicle clustering	2/51	20/28564	0.000581747	0.0122568	0.00773903	Cdh2/Snap91	2
BP	GO:0031016	pancreas development	3/51	93/28564	0.000621317	0.0126585	0.00799268	Gipr/Cdh2/Gata6	3
BP	GO:0051899	membrane depolarization	3/51	94/28564	0.000640995	0.0126585	0.00799268	Gja5/Ntsr1/Tbx5	3
BP	GO:0070555	response to interleukin-1	3/51	94/28564	0.000640995	0.0126585	0.00799268	Ankrd1/Ccl21a/Mylk3	3
BP	GO:0035994	response to muscle stretch	2/51	21/28564	0.000642249	0.0126585	0.00799268	Ankrd1/Slc8a1	2
BP	GO:0048644	muscle organ morphogenesis	3/51	95/28564	0.000661067	0.0128226	0.00809628	Tnnt2/Ankrd1/Tnnc1	3
BP	GO:0070252	actin-mediated cell contraction	3/51	99/28564	0.000745358	0.0142317	0.00898598	Tnnt2/Gja5/Tnnc1	3
BP	GO:0032970	regulation of actin filament-based process	5/51	411/28564	0.000820779	0.0154306	0.00974301	Tnnt2/Ccl21a/Gja5/Mylk3/Tnnc1	5
BP	GO:0003283	atrial septum development	2/51	24/28564	0.000841213	0.0155752	0.00983428	Gja5/Tbx5	2
BP	GO:0003018	vascular process in circulatory system	4/51	240/28564	0.000891104	0.0162527	0.010262	Gja5/Gucy1a1/Mylk3/Slc8a1	4
BP	GO:0007156	homophilic cell adhesion via plasma membrane adhesion molecules	3/51	109/28564	0.000985191	0.0177045	0.0111787	Cdh16/Cdh2/Clstn3	3
BP	GO:0002027	regulation of heart rate	3/51	113/28564	0.00109327	0.019362	0.0122253	Gja5/Popdc2/Slc8a1	3
BP	GO:0015813	L-glutamate transmembrane transport	2/51	28/28564	0.00114685	0.0197387	0.0124632	Slc17a7/Ntsr1	2
BP	GO:1900242	regulation of synaptic vesicle endocytosis	2/51	28/28564	0.00114685	0.0197387	0.0124632	Slc17a7/Snap91	2
BP	GO:0051938	L-glutamate import	2/51	29/28564	0.0012304	0.0205965	0.0130048	Slc17a7/Ntsr1	2
BP	GO:0060045	positive regulation of cardiac muscle cell proliferation	2/51	29/28564	0.0012304	0.0205965	0.0130048	Gata6/Tbx5	2
BP	GO:0003171	atrioventricular valve development	2/51	30/28564	0.00131678	0.0208975	0.0131948	Gja5/Tbx5	2
BP	GO:0086019	cell-cell signaling involved in cardiac conduction	2/51	30/28564	0.00131678	0.0208975	0.0131948	Gja5/Tbx5	2
BP	GO:0090023	positive regulation of neutrophil chemotaxis	2/51	30/28564	0.00131678	0.0208975	0.0131948	Camk1d/Ccl21a	2
BP	GO:0043129	surfactant homeostasis	2/51	30/28564	0.00131678	0.0208975	0.0131948	Napsa/Sftpd	2
BP	GO:0031346	positive regulation of cell projection organization	5/51	459/28564	0.00134071	0.0210044	0.0132623	Ankrd1/Camk1d/Ccl21a/Plppr5/Snap91	5
BP	GO:0060541	respiratory system development	4/51	270/28564	0.00137631	0.0212892	0.0134421	Gata6/Hydin/Sftpd/Tbx5	4
BP	GO:0002026	regulation of the force of heart contraction	2/51	31/28564	0.00140599	0.0214764	0.0135604	Myl4/Slc8a1	2
BP	GO:0046620	regulation of organ growth	3/51	124/28564	0.00142827	0.0215475	0.0136052	Cacna2d2/Gata6/Tbx5	3
BP	GO:0071624	positive regulation of granulocyte chemotaxis	2/51	32/28564	0.00149801	0.0219728	0.0138737	Camk1d/Ccl21a	2
BP	GO:0051209	release of sequestered calcium ion into cytosol	3/51	127/28564	0.0015296	0.0219728	0.0138737	Ccl21a/Ntsr1/Slc8a1	3
BP	GO:0035249	synaptic transmission, glutamatergic	3/51	127/28564	0.0015296	0.0219728	0.0138737	Slc17a7/Cdh2/Clstn3	3
BP	GO:0030048	actin filament-based movement	3/51	128/28564	0.00156435	0.0219728	0.0138737	Tnnt2/Gja5/Tnnc1	3
BP	GO:0003279	cardiac septum development	3/51	128/28564	0.00156435	0.0219728	0.0138737	Gata6/Gja5/Tbx5	3
BP	GO:0051283	negative regulation of sequestering of calcium ion	3/51	128/28564	0.00156435	0.0219728	0.0138737	Ccl21a/Ntsr1/Slc8a1	3
BP	GO:0018958	phenol-containing compound metabolic process	3/51	130/28564	0.00163532	0.0224536	0.0141773	Tg/Dct/Tpo	3
BP	GO:0051282	regulation of sequestering of calcium ion	3/51	130/28564	0.00163532	0.0224536	0.0141773	Ccl21a/Ntsr1/Slc8a1	3
BP	GO:2000193	positive regulation of fatty acid transport	2/51	34/28564	0.00169046	0.0229399	0.0144844	Fabp3/Ntsr1	2
BP	GO:0051208	sequestering of calcium ion	3/51	132/28564	0.00170829	0.0229399	0.0144844	Ccl21a/Ntsr1/Slc8a1	3
BP	GO:1903421	regulation of synaptic vesicle recycling	2/51	37/28564	0.00200001	0.0257264	0.0162438	Slc17a7/Snap91	2
BP	GO:0090075	relaxation of muscle	2/51	37/28564	0.00200001	0.0257264	0.0162438	Gucy1a1/Slc8a1	2
BP	GO:0042403	thyroid hormone metabolic process	2/51	37/28564	0.00200001	0.0257264	0.0162438	Tg/Tpo	2
BP	GO:0003309	type B pancreatic cell differentiation	2/51	37/28564	0.00200001	0.0257264	0.0162438	Cdh2/Gata6	2
BP	GO:0016339	calcium-dependent cell-cell adhesion via plasma membrane cell adhesion molecules	2/51	38/28564	0.00210871	0.0260288	0.0164347	Cdh16/Cdh2	2
BP	GO:0050901	leukocyte tethering or rolling	2/51	38/28564	0.00210871	0.0260288	0.0164347	Ccl21a/Itgb7	2
BP	GO:0051491	positive regulation of filopodium assembly	2/51	38/28564	0.00210871	0.0260288	0.0164347	Ccl21a/Plppr5	2
BP	GO:0090022	regulation of neutrophil chemotaxis	2/51	38/28564	0.00210871	0.0260288	0.0164347	Camk1d/Ccl21a	2
BP	GO:0035270	endocrine system development	3/51	144/28564	0.00218897	0.0267492	0.0168896	Gipr/Cdh2/Gata6	3
BP	GO:0050803	regulation of synapse structure or activity	4/51	313/28564	0.00235709	0.0285185	0.0180068	Slc17a7/Cdh2/Clstn3/Snap91	4
BP	GO:0015698	inorganic anion transport	3/51	150/28564	0.00245772	0.0294445	0.0185914	Clca3a2/Tg/Slc17a7	3
BP	GO:0099174	regulation of presynapse organization	2/51	42/28564	0.00257091	0.0305014	0.0192588	Clstn3/Snap91	2
BP	GO:0030198	extracellular matrix organization	4/51	322/28564	0.00261069	0.0306756	0.0193688	Adamts19/Adamts8/Col2a1/Elf3	4
BP	GO:0045229	external encapsulating structure organization	4/51	324/28564	0.00266949	0.0307584	0.0194211	Adamts19/Adamts8/Col2a1/Elf3	4
BP	GO:0043062	extracellular structure organization	4/51	324/28564	0.00266949	0.0307584	0.0194211	Adamts19/Adamts8/Col2a1/Elf3	4
BP	GO:0035883	enteroendocrine cell differentiation	2/51	43/28564	0.00269325	0.0307584	0.0194211	Cdh2/Gata6	2
BP	GO:1902624	positive regulation of neutrophil migration	2/51	44/28564	0.00281829	0.0318884	0.0201345	Camk1d/Ccl21a	2
BP	GO:0006820	monoatomic anion transport	3/51	159/28564	0.00289775	0.0324867	0.0205123	Clca3a2/Tg/Slc17a7	3
BP	GO:0032781	positive regulation of ATP-dependent activity	2/51	45/28564	0.00294601	0.0327275	0.0206644	Tnnt2/Myl4	2
BP	GO:2000191	regulation of fatty acid transport	2/51	46/28564	0.00307642	0.0338683	0.0213847	Fabp3/Ntsr1	2
BP	GO:0070588	calcium ion transmembrane transport	4/51	339/28564	0.00313983	0.0342578	0.0216306	Cacna2d2/Ccl21a/Ntsr1/Slc8a1	4
BP	GO:0055023	positive regulation of cardiac muscle tissue growth	2/51	47/28564	0.00320949	0.0344035	0.0217226	Gata6/Tbx5	2
BP	GO:0003016	respiratory system process	2/51	47/28564	0.00320949	0.0344035	0.0217226	Cfap54/Tnnc1	2
BP	GO:0007043	cell-cell junction assembly	3/51	168/28564	0.00338343	0.0359527	0.0227007	Cdh2/Gja5/Tbx5	3
BP	GO:0045214	sarcomere organization	2/51	50/28564	0.00362463	0.0378573	0.0239033	Tnnt2/Mylk3	2
BP	GO:0060421	positive regulation of heart growth	2/51	50/28564	0.00362463	0.0378573	0.0239033	Gata6/Tbx5	2
BP	GO:0060043	regulation of cardiac muscle cell proliferation	2/51	51/28564	0.00376828	0.0386962	0.024433	Gata6/Tbx5	2
BP	GO:0014888	striated muscle adaptation	2/51	51/28564	0.00376828	0.0386962	0.024433	Gata6/Tnnc1	2
BP	GO:0035107	appendage morphogenesis	3/51	179/28564	0.00404115	0.0401487	0.0253502	Col2a1/Gja5/Tbx5	3
BP	GO:0097746	blood vessel diameter maintenance	3/51	179/28564	0.00404115	0.0401487	0.0253502	Gja5/Gucy1a1/Slc8a1	3
BP	GO:0035108	limb morphogenesis	3/51	179/28564	0.00404115	0.0401487	0.0253502	Col2a1/Gja5/Tbx5	3
BP	GO:0035296	regulation of tube diameter	3/51	179/28564	0.00404115	0.0401487	0.0253502	Gja5/Gucy1a1/Slc8a1	3
BP	GO:0035150	regulation of tube size	3/51	180/28564	0.00410452	0.0402395	0.0254075	Gja5/Gucy1a1/Slc8a1	3
BP	GO:0019730	antimicrobial humoral response	3/51	181/28564	0.00416849	0.0402395	0.0254075	Ccl21a/Gata6/Sftpd	3
BP	GO:0003179	heart valve morphogenesis	2/51	54/28564	0.00421494	0.0402395	0.0254075	Gja5/Tbx5	2
BP	GO:0061756	leukocyte adhesion to vascular endothelial cell	2/51	54/28564	0.00421494	0.0402395	0.0254075	Ccl21a/Itgb7	2
BP	GO:1902622	regulation of neutrophil migration	2/51	54/28564	0.00421494	0.0402395	0.0254075	Camk1d/Ccl21a	2
BP	GO:0055010	ventricular cardiac muscle tissue morphogenesis	2/51	56/28564	0.00452568	0.0428712	0.0270692	Tnnt2/Tnnc1	2
BP	GO:0007517	muscle organ development	4/51	377/28564	0.00457869	0.0430397	0.0271755	Tnnt2/Ankrd1/Popdc2/Tnnc1	4
BP	GO:0097553	calcium ion transmembrane import into cytosol	3/51	193/28564	0.00498385	0.0463906	0.0292913	Ccl21a/Ntsr1/Slc8a1	3
BP	GO:0051489	regulation of filopodium assembly	2/51	59/28564	0.00501109	0.0463906	0.0292913	Ccl21a/Plppr5	2
BP	GO:0071622	regulation of granulocyte chemotaxis	2/51	60/28564	0.005178	0.0475753	0.0300394	Camk1d/Ccl21a	2
BP	GO:0097479	synaptic vesicle localization	2/51	61/28564	0.00534744	0.0487655	0.0307909	Cdh2/Snap91	2
BP	GO:0042446	hormone biosynthetic process	2/51	62/28564	0.00551942	0.0495936	0.0313137	Tg/Tpo	2
BP	GO:0099172	presynapse organization	2/51	62/28564	0.00551942	0.0495936	0.0313137	Clstn3/Snap91	2
BP	GO:0031641	regulation of myelination	2/51	64/28564	0.00587091	0.0519873	0.0328251	Tg/Cdh2	2
BP	GO:0042311	vasodilation	2/51	64/28564	0.00587091	0.0519873	0.0328251	Gja5/Gucy1a1	2
BP	GO:0060038	cardiac muscle cell proliferation	2/51	65/28564	0.00605041	0.0528114	0.0333455	Gata6/Tbx5	2
BP	GO:0003170	heart valve development	2/51	65/28564	0.00605041	0.0528114	0.0333455	Gja5/Tbx5	2
BP	GO:0045776	negative regulation of blood pressure	2/51	66/28564	0.0062324	0.05298	0.0334519	Gja5/Ntsr1	2
BP	GO:0048736	appendage development	3/51	211/28564	0.00637644	0.05298	0.0334519	Col2a1/Gja5/Tbx5	3
BP	GO:0098742	cell-cell adhesion via plasma-membrane adhesion molecules	3/51	211/28564	0.00637644	0.05298	0.0334519	Cdh16/Cdh2/Clstn3	3
BP	GO:0060173	limb development	3/51	211/28564	0.00637644	0.05298	0.0334519	Col2a1/Gja5/Tbx5	3
BP	GO:0015909	long-chain fatty acid transport	2/51	67/28564	0.00641688	0.05298	0.0334519	Fabp3/Ntsr1	2
BP	GO:0048286	lung alveolus development	2/51	67/28564	0.00641688	0.05298	0.0334519	Gata6/Sftpd	2
BP	GO:0032892	positive regulation of organic acid transport	2/51	67/28564	0.00641688	0.05298	0.0334519	Fabp3/Ntsr1	2
BP	GO:0072678	T cell migration	2/51	67/28564	0.00641688	0.05298	0.0334519	Ccl21a/Itgb7	2
BP	GO:0031032	actomyosin structure organization	3/51	212/28564	0.00645992	0.05298	0.0334519	Tnnt2/Frmd5/Mylk3	3
BP	GO:1902475	L-alpha-amino acid transmembrane transport	2/51	69/28564	0.00679323	0.0553422	0.0349434	Slc17a7/Ntsr1	2
BP	GO:0015800	acidic amino acid transport	2/51	70/28564	0.0069851	0.0562387	0.0355095	Slc17a7/Ntsr1	2
BP	GO:0035265	organ growth	3/51	220/28564	0.00715132	0.0562387	0.0355095	Cacna2d2/Gata6/Tbx5	3
BP	GO:0048639	positive regulation of developmental growth	3/51	220/28564	0.00715132	0.0562387	0.0355095	Cacna2d2/Gata6/Tbx5	3
BP	GO:0043113	receptor clustering	2/51	71/28564	0.00717941	0.0562387	0.0355095	Cdh2/Itgb7	2
BP	GO:0098900	regulation of action potential	2/51	71/28564	0.00717941	0.0562387	0.0355095	Gja5/Ntsr1	2
BP	GO:0055117	regulation of cardiac muscle contraction	2/51	71/28564	0.00717941	0.0562387	0.0355095	Gja5/Slc8a1	2
BP	GO:0008217	regulation of blood pressure	3/51	222/28564	0.00733077	0.0570485	0.0360208	Gja5/Gucy1a1/Ntsr1	3
BP	GO:0030239	myofibril assembly	2/51	72/28564	0.00737616	0.0570485	0.0360208	Tnnt2/Mylk3	2
BP	GO:0055002	striated muscle cell development	2/51	73/28564	0.00757534	0.0582205	0.0367608	Tnnt2/Mylk3	2
BP	GO:0045216	cell-cell junction organization	3/51	230/28564	0.00807526	0.0616748	0.0389419	Cdh2/Gja5/Tbx5	3
BP	GO:0099504	synaptic vesicle cycle	3/51	231/28564	0.00817134	0.0617589	0.038995	Slc17a7/Cdh2/Snap91	3
BP	GO:0098661	inorganic anion transmembrane transport	2/51	76/28564	0.00818735	0.0617589	0.038995	Clca3a2/Slc17a7	2
BP	GO:0048645	animal organ formation	2/51	77/28564	0.00839615	0.0629454	0.0397441	Gata6/Tbx5	2
BP	GO:0006816	calcium ion transport	4/51	452/28564	0.00860418	0.0637464	0.0402499	Cacna2d2/Ccl21a/Ntsr1/Slc8a1	4
BP	GO:0046847	filopodium assembly	2/51	78/28564	0.00860733	0.0637464	0.0402499	Ccl21a/Plppr5	2
BP	GO:0010976	positive regulation of neuron projection development	3/51	237/28564	0.00876204	0.0641615	0.040512	Ankrd1/Camk1d/Plppr5	3
BP	GO:0015807	L-amino acid transport	2/51	79/28564	0.00882089	0.0641615	0.040512	Slc17a7/Ntsr1	2
BP	GO:0048488	synaptic vesicle endocytosis	2/51	79/28564	0.00882089	0.0641615	0.040512	Slc17a7/Snap91	2
BP	GO:0030324	lung development	3/51	239/28564	0.00896437	0.0645789	0.0407755	Gata6/Sftpd/Tbx5	3
BP	GO:0097192	extrinsic apoptotic signaling pathway in absence of ligand	2/51	80/28564	0.00903682	0.0645789	0.0407755	Clca3a2/Col2a1	2
BP	GO:0038034	signal transduction in absence of ligand	2/51	80/28564	0.00903682	0.0645789	0.0407755	Clca3a2/Col2a1	2
BP	GO:0045123	cellular extravasation	2/51	81/28564	0.0092551	0.0647521	0.0408849	Ccl21a/Itgb7	2
BP	GO:0140962	multicellular organismal-level chemical homeostasis	2/51	81/28564	0.0092551	0.0647521	0.0408849	Napsa/Sftpd	2
BP	GO:0002064	epithelial cell development	3/51	242/28564	0.00927301	0.0647521	0.0408849	Cdh2/Hydin/Tnmd	3
BP	GO:0030323	respiratory tube development	3/51	242/28564	0.00927301	0.0647521	0.0408849	Gata6/Sftpd/Tbx5	3
BP	GO:0140238	presynaptic endocytosis	2/51	82/28564	0.00947573	0.06542	0.0413066	Slc17a7/Snap91	2
BP	GO:0051279	regulation of release of sequestered calcium ion into cytosol	2/51	82/28564	0.00947573	0.06542	0.0413066	Ntsr1/Slc8a1	2
BP	GO:0030100	regulation of endocytosis	3/51	248/28564	0.00990882	0.0673729	0.0425397	Slc17a7/Ccl21a/Snap91	3
BP	GO:0055021	regulation of cardiac muscle tissue growth	2/51	84/28564	0.009924	0.0673729	0.0425397	Gata6/Tbx5	2
BP	GO:0014855	striated muscle cell proliferation	2/51	84/28564	0.009924	0.0673729	0.0425397	Gata6/Tbx5	2
BP	GO:0034329	cell junction assembly	4/51	477/28564	0.0103379	0.0697047	0.044012	Cdh2/Clstn3/Gja5/Tbx5	4
BP	GO:0002067	glandular epithelial cell differentiation	2/51	86/28564	0.0103816	0.0697047	0.044012	Cdh2/Gata6	2
BP	GO:0006942	regulation of striated muscle contraction	2/51	87/28564	0.0106138	0.0708746	0.0447507	Gja5/Slc8a1	2
BP	GO:0003151	outflow tract morphogenesis	2/51	88/28564	0.0108483	0.0716576	0.0452451	Gata6/Gja5	2
BP	GO:0003281	ventricular septum development	2/51	88/28564	0.0108483	0.0716576	0.0452451	Gja5/Tbx5	2
BP	GO:0033627	cell adhesion mediated by integrin	2/51	90/28564	0.0113243	0.0743992	0.0469761	Ccl21a/Itgb7	2
BP	GO:0050766	positive regulation of phagocytosis	2/51	91/28564	0.0115656	0.0747789	0.0472159	Camk1d/Sftpd	2
BP	GO:0060420	regulation of heart growth	2/51	91/28564	0.0115656	0.0747789	0.0472159	Gata6/Tbx5	2
BP	GO:0036465	synaptic vesicle recycling	2/51	91/28564	0.0115656	0.0747789	0.0472159	Slc17a7/Snap91	2
BP	GO:0098657	import into cell	3/51	264/28564	0.0117265	0.07542	0.0476207	Fabp3/Ntsr1/Slc8a1	3
BP	GO:0007218	neuropeptide signaling pathway	2/51	92/28564	0.0118093	0.0755546	0.0477057	Gipr/Ntsr1	2
BP	GO:0006835	dicarboxylic acid transport	2/51	94/28564	0.0123033	0.0783053	0.0494425	Slc17a7/Ntsr1	2
BP	GO:0035050	embryonic heart tube development	2/51	95/28564	0.0125537	0.0792301	0.0500264	Gja5/Slc8a1	2
BP	GO:0099003	vesicle-mediated transport in synapse	3/51	271/28564	0.0125783	0.0792301	0.0500264	Slc17a7/Cdh2/Snap91	3
BP	GO:0003333	amino acid transmembrane transport	2/51	99/28564	0.0135773	0.0850847	0.053723	Slc17a7/Ntsr1	2
BP	GO:0002690	positive regulation of leukocyte chemotaxis	2/51	100/28564	0.0138388	0.0862805	0.0544781	Camk1d/Ccl21a	2
BP	GO:0019935	cyclic-nucleotide-mediated signaling	2/51	102/28564	0.0143682	0.0891264	0.056275	Gipr/Gucy1a1	2
BP	GO:0048863	stem cell differentiation	3/51	286/28564	0.0145206	0.0896173	0.0565849	Cdh2/Gata6/Tbx5	3
BP	GO:0030593	neutrophil chemotaxis	2/51	105/28564	0.0151785	0.0932068	0.0588514	Camk1d/Ccl21a	2
BP	GO:0019932	second-messenger-mediated signaling	3/51	295/28564	0.0157634	0.0963144	0.0608136	Gipr/Gucy1a1/Slc8a1	3
BP	GO:0006821	chloride transport	2/51	108/28564	0.0160082	0.0973234	0.0614506	Clca3a2/Slc17a7	2
BP	GO:0032890	regulation of organic acid transport	2/51	109/28564	0.016289	0.0983287	0.0620854	Fabp3/Ntsr1	2
BP	GO:0006959	humoral immune response	3/51	299/28564	0.0163345	0.0983287	0.0620854	Ccl21a/Gata6/Sftpd	3
BP	GO:0042310	vasoconstriction	2/51	110/28564	0.0165719	0.0983968	0.0621284	Gja5/Slc8a1	2
BP	GO:0072676	lymphocyte migration	2/51	110/28564	0.0165719	0.0983968	0.0621284	Ccl21a/Itgb7	2
BP	GO:0032370	positive regulation of lipid transport	2/51	111/28564	0.0168569	0.0983968	0.0621284	Fabp3/Ntsr1	2
BP	GO:0050807	regulation of synapse organization	3/51	305/28564	0.0172128	0.0983968	0.0621284	Cdh2/Clstn3/Snap91	3
BP	GO:0002604	regulation of dendritic cell antigen processing and presentation	1/51	10/28564	0.0177146	0.0983968	0.0621284	Ccl21a	1
BP	GO:0003211	cardiac ventricle formation	1/51	10/28564	0.0177146	0.0983968	0.0621284	Tbx5	1
BP	GO:0014883	transition between fast and slow fiber	1/51	10/28564	0.0177146	0.0983968	0.0621284	Tnnc1	1
BP	GO:0016185	synaptic vesicle budding from presynaptic endocytic zone membrane	1/51	10/28564	0.0177146	0.0983968	0.0621284	Snap91	1
BP	GO:0051643	endoplasmic reticulum localization	1/51	10/28564	0.0177146	0.0983968	0.0621284	Myzap	1
BP	GO:0060923	cardiac muscle cell fate commitment	1/51	10/28564	0.0177146	0.0983968	0.0621284	Tbx5	1
BP	GO:0071545	inositol phosphate catabolic process	1/51	10/28564	0.0177146	0.0983968	0.0621284	Ntsr1	1
BP	GO:0097104	postsynaptic membrane assembly	1/51	10/28564	0.0177146	0.0983968	0.0621284	Cdh2	1
BP	GO:0097119	postsynaptic density protein 95 clustering	1/51	10/28564	0.0177146	0.0983968	0.0621284	Cdh2	1
BP	GO:0098700	neurotransmitter loading into synaptic vesicle	1/51	10/28564	0.0177146	0.0983968	0.0621284	Slc17a7	1
BP	GO:0098828	modulation of inhibitory postsynaptic potential	1/51	10/28564	0.0177146	0.0983968	0.0621284	Ntsr1	1
BP	GO:0150172	regulation of phosphatidylcholine metabolic process	1/51	10/28564	0.0177146	0.0983968	0.0621284	Fabp3	1
BP	GO:1903596	regulation of gap junction assembly	1/51	10/28564	0.0177146	0.0983968	0.0621284	Tbx5	1
BP	GO:0010038	response to metal ion	3/51	309/28564	0.0178128	0.0984944	0.06219	Gipr/Tnnt2/Tnnc1	3
BP	GO:0055017	cardiac muscle tissue growth	2/51	115/28564	0.0180179	0.0985449	0.0622219	Gata6/Tbx5	2
BP	GO:0099565	chemical synaptic transmission, postsynaptic	2/51	116/28564	0.0183133	0.0985449	0.0622219	Slc17a7/Ntsr1	2
BP	GO:0120034	positive regulation of plasma membrane bounded cell projection assembly	2/51	117/28564	0.0186108	0.0985449	0.0622219	Ccl21a/Plppr5	2
BP	GO:0070482	response to oxygen levels	3/51	315/28564	0.0187346	0.0985449	0.0622219	Gata6/Gucy1a1/Slc8a1	3
BP	GO:0006874	intracellular calcium ion homeostasis	3/51	316/28564	0.0188908	0.0985449	0.0622219	Ccl21a/Ntsr1/Slc8a1	3
BP	GO:0006939	smooth muscle contraction	2/51	119/28564	0.0192118	0.0985449	0.0622219	Gucy1a1/Slc8a1	2
BP	GO:0002692	negative regulation of cellular extravasation	1/51	11/28564	0.0194691	0.0985449	0.0622219	Ccl21a	1
BP	GO:0003266	regulation of secondary heart field cardioblast proliferation	1/51	11/28564	0.0194691	0.0985449	0.0622219	Tbx5	1
BP	GO:0031272	regulation of pseudopodium assembly	1/51	11/28564	0.0194691	0.0985449	0.0622219	Ccl21a	1
BP	GO:0031274	positive regulation of pseudopodium assembly	1/51	11/28564	0.0194691	0.0985449	0.0622219	Ccl21a	1
BP	GO:0032908	regulation of transforming growth factor beta1 production	1/51	11/28564	0.0194691	0.0985449	0.0622219	Gata6	1
BP	GO:0060056	mammary gland involution	1/51	11/28564	0.0194691	0.0985449	0.0622219	Elf3	1
BP	GO:0060174	limb bud formation	1/51	11/28564	0.0194691	0.0985449	0.0622219	Col2a1	1
BP	GO:0060297	regulation of sarcomere organization	1/51	11/28564	0.0194691	0.0985449	0.0622219	Mylk3	1
BP	GO:0071415	cellular response to purine-containing compound	1/51	11/28564	0.0194691	0.0985449	0.0622219	Slc8a1	1
BP	GO:0086016	AV node cell action potential	1/51	11/28564	0.0194691	0.0985449	0.0622219	Gja5	1
BP	GO:0086027	AV node cell to bundle of His cell signaling	1/51	11/28564	0.0194691	0.0985449	0.0622219	Gja5	1
BP	GO:0090237	regulation of arachidonic acid secretion	1/51	11/28564	0.0194691	0.0985449	0.0622219	Ntsr1	1
BP	GO:0120197	mucociliary clearance	1/51	11/28564	0.0194691	0.0985449	0.0622219	Cfap54	1
BP	GO:2000510	positive regulation of dendritic cell chemotaxis	1/51	11/28564	0.0194691	0.0985449	0.0622219	Ccl21a	1
BP	GO:0015908	fatty acid transport	2/51	120/28564	0.0195154	0.0985449	0.0622219	Fabp3/Ntsr1	2
BP	GO:0045927	positive regulation of growth	3/51	323/28564	0.0200045	0.0985609	0.062232	Cacna2d2/Gata6/Tbx5	3
BP	GO:2000146	negative regulation of cell motility	3/51	325/28564	0.0203292	0.0985609	0.062232	Ccl21a/Frmd5/Tbx5	3
BP	GO:0060419	heart growth	2/51	124/28564	0.02075	0.0985609	0.062232	Gata6/Tbx5	2
BP	GO:0050764	regulation of phagocytosis	2/51	125/28564	0.0210636	0.0985609	0.062232	Camk1d/Sftpd	2
BP	GO:0002468	dendritic cell antigen processing and presentation	1/51	12/28564	0.0212205	0.0985609	0.062232	Ccl21a	1
BP	GO:0002579	positive regulation of antigen processing and presentation	1/51	12/28564	0.0212205	0.0985609	0.062232	Ccl21a	1
BP	GO:0003263	cardioblast proliferation	1/51	12/28564	0.0212205	0.0985609	0.062232	Tbx5	1
BP	GO:0003264	regulation of cardioblast proliferation	1/51	12/28564	0.0212205	0.0985609	0.062232	Tbx5	1
BP	GO:0003310	pancreatic A cell differentiation	1/51	12/28564	0.0212205	0.0985609	0.062232	Gata6	1
BP	GO:0006182	cGMP biosynthetic process	1/51	12/28564	0.0212205	0.0985609	0.062232	Gucy1a1	1
BP	GO:0010649	regulation of cell communication by electrical coupling	1/51	12/28564	0.0212205	0.0985609	0.062232	Gja5	1
BP	GO:0051657	maintenance of organelle location	1/51	12/28564	0.0212205	0.0985609	0.062232	Myzap	1
BP	GO:0070142	synaptic vesicle budding	1/51	12/28564	0.0212205	0.0985609	0.062232	Snap91	1
BP	GO:0070444	oligodendrocyte progenitor proliferation	1/51	12/28564	0.0212205	0.0985609	0.062232	Cdh2	1
BP	GO:0070445	regulation of oligodendrocyte progenitor proliferation	1/51	12/28564	0.0212205	0.0985609	0.062232	Cdh2	1
BP	GO:0071073	positive regulation of phospholipid biosynthetic process	1/51	12/28564	0.0212205	0.0985609	0.062232	Fabp3	1
BP	GO:0071635	negative regulation of transforming growth factor beta production	1/51	12/28564	0.0212205	0.0985609	0.062232	Gata6	1
BP	GO:0002688	regulation of leukocyte chemotaxis	2/51	126/28564	0.0213792	0.0985609	0.062232	Camk1d/Ccl21a	2
BP	GO:2000177	regulation of neural precursor cell proliferation	2/51	126/28564	0.0213792	0.0985609	0.062232	Cdh2/Dct	2
BP	GO:1901890	positive regulation of cell junction assembly	2/51	127/28564	0.0216968	0.0985609	0.062232	Clstn3/Tbx5	2
BP	GO:0006575	cellular modified amino acid metabolic process	2/51	128/28564	0.0220164	0.0985609	0.062232	Tg/Tpo	2
BP	GO:0050708	regulation of protein secretion	3/51	336/28564	0.0221675	0.0985609	0.062232	Gipr/Ankrd1/Gja5	3
BP	GO:0003073	regulation of systemic arterial blood pressure	2/51	129/28564	0.0223379	0.0985609	0.062232	Gja5/Ntsr1	2
BP	GO:0043500	muscle adaptation	2/51	130/28564	0.0226614	0.0985609	0.062232	Gata6/Tnnc1	2
BP	GO:1902074	response to salt	3/51	340/28564	0.0228579	0.0985609	0.062232	Gipr/Tnnt2/Slc8a1	3
BP	GO:0002759	regulation of antimicrobial humoral response	1/51	13/28564	0.0229688	0.0985609	0.062232	Gata6	1
BP	GO:0003093	regulation of glomerular filtration	1/51	13/28564	0.0229688	0.0985609	0.062232	Gja5	1
BP	GO:0010749	regulation of nitric oxide mediated signal transduction	1/51	13/28564	0.0229688	0.0985609	0.062232	Gucy1a1	1
BP	GO:0014052	regulation of gamma-aminobutyric acid secretion	1/51	13/28564	0.0229688	0.0985609	0.062232	Ntsr1	1
BP	GO:0032905	transforming growth factor beta1 production	1/51	13/28564	0.0229688	0.0985609	0.062232	Gata6	1
BP	GO:0035435	phosphate ion transmembrane transport	1/51	13/28564	0.0229688	0.0985609	0.062232	Slc17a7	1
BP	GO:0060272	embryonic skeletal joint morphogenesis	1/51	13/28564	0.0229688	0.0985609	0.062232	Col2a1	1
BP	GO:0060430	lung saccule development	1/51	13/28564	0.0229688	0.0985609	0.062232	Gata6	1
BP	GO:0086015	SA node cell action potential	1/51	13/28564	0.0229688	0.0985609	0.062232	Gja5	1
BP	GO:0086018	SA node cell to atrial cardiac muscle cell signaling	1/51	13/28564	0.0229688	0.0985609	0.062232	Gja5	1
BP	GO:0086067	AV node cell to bundle of His cell communication	1/51	13/28564	0.0229688	0.0985609	0.062232	Gja5	1
BP	GO:0086070	SA node cell to atrial cardiac muscle cell communication	1/51	13/28564	0.0229688	0.0985609	0.062232	Gja5	1
BP	GO:0097048	dendritic cell apoptotic process	1/51	13/28564	0.0229688	0.0985609	0.062232	Ccl21a	1
BP	GO:1900244	positive regulation of synaptic vesicle endocytosis	1/51	13/28564	0.0229688	0.0985609	0.062232	Snap91	1
BP	GO:2000508	regulation of dendritic cell chemotaxis	1/51	13/28564	0.0229688	0.0985609	0.062232	Ccl21a	1
BP	GO:2000668	regulation of dendritic cell apoptotic process	1/51	13/28564	0.0229688	0.0985609	0.062232	Ccl21a	1
BP	GO:0048259	regulation of receptor-mediated endocytosis	2/51	131/28564	0.0229868	0.0985609	0.062232	Ccl21a/Snap91	2
BP	GO:0071621	granulocyte chemotaxis	2/51	131/28564	0.0229868	0.0985609	0.062232	Camk1d/Ccl21a	2
BP	GO:0010927	cellular component assembly involved in morphogenesis	2/51	132/28564	0.0233142	0.0989233	0.0624608	Tnnt2/Mylk3	2
BP	GO:0060078	regulation of postsynaptic membrane potential	2/51	132/28564	0.0233142	0.0989233	0.0624608	Slc17a7/Ntsr1	2
BP	GO:1990266	neutrophil migration	2/51	132/28564	0.0233142	0.0989233	0.0624608	Camk1d/Ccl21a	2
BP	GO:0045807	positive regulation of endocytosis	2/51	133/28564	0.0236435	0.0996717	0.0629334	Ccl21a/Snap91	2
BP	GO:0030282	bone mineralization	2/51	134/28564	0.0239747	0.0996717	0.0629334	Clec3b/Slc8a1	2
BP	GO:1905954	positive regulation of lipid localization	2/51	134/28564	0.0239747	0.0996717	0.0629334	Fabp3/Ntsr1	2
BP	GO:0055074	calcium ion homeostasis	3/51	347/28564	0.0240942	0.0996717	0.0629334	Ccl21a/Ntsr1/Slc8a1	3
BP	GO:0001886	endothelial cell morphogenesis	1/51	14/28564	0.024714	0.0996717	0.0629334	Tnmd	1
BP	GO:0003207	cardiac chamber formation	1/51	14/28564	0.024714	0.0996717	0.0629334	Tbx5	1
BP	GO:0010820	positive regulation of T cell chemotaxis	1/51	14/28564	0.024714	0.0996717	0.0629334	Ccl21a	1
BP	GO:0010882	regulation of cardiac muscle contraction by calcium ion signaling	1/51	14/28564	0.024714	0.0996717	0.0629334	Slc8a1	1
BP	GO:0031269	pseudopodium assembly	1/51	14/28564	0.024714	0.0996717	0.0629334	Ccl21a	1
BP	GO:0046174	polyol catabolic process	1/51	14/28564	0.024714	0.0996717	0.0629334	Ntsr1	1
BP	GO:0048733	sebaceous gland development	1/51	14/28564	0.024714	0.0996717	0.0629334	Gata6	1
BP	GO:0051280	negative regulation of release of sequestered calcium ion into cytosol	1/51	14/28564	0.024714	0.0996717	0.0629334	Ntsr1	1
BP	GO:0051764	actin crosslink formation	1/51	14/28564	0.024714	0.0996717	0.0629334	Tnnt2	1
BP	GO:0061140	lung secretory cell differentiation	1/51	14/28564	0.024714	0.0996717	0.0629334	Gata6	1
BP	GO:0098917	retrograde trans-synaptic signaling	1/51	14/28564	0.024714	0.0996717	0.0629334	Gucy1a1	1
BP	GO:0051592	response to calcium ion	2/51	137/28564	0.0249798	0.100412	0.0634009	Gipr/Tnnt2	2
BP	GO:0001711	endodermal cell fate commitment	1/51	15/28564	0.0264562	0.100825	0.0636615	Gata6	1
BP	GO:0003174	mitral valve development	1/51	15/28564	0.0264562	0.100825	0.0636615	Gja5	1
BP	GO:0003188	heart valve formation	1/51	15/28564	0.0264562	0.100825	0.0636615	Gja5	1
BP	GO:0010819	regulation of T cell chemotaxis	1/51	15/28564	0.0264562	0.100825	0.0636615	Ccl21a	1
BP	GO:0014049	positive regulation of glutamate secretion	1/51	15/28564	0.0264562	0.100825	0.0636615	Ntsr1	1
BP	GO:0014733	regulation of skeletal muscle adaptation	1/51	15/28564	0.0264562	0.100825	0.0636615	Tnnc1	1
BP	GO:0031000	response to caffeine	1/51	15/28564	0.0264562	0.100825	0.0636615	Slc8a1	1
BP	GO:0036376	sodium ion export across plasma membrane	1/51	15/28564	0.0264562	0.100825	0.0636615	Slc8a1	1
BP	GO:0042693	muscle cell fate commitment	1/51	15/28564	0.0264562	0.100825	0.0636615	Tbx5	1
BP	GO:0043517	positive regulation of DNA damage response, signal transduction by p53 class mediator	1/51	15/28564	0.0264562	0.100825	0.0636615	Ankrd1	1
BP	GO:0050930	induction of positive chemotaxis	1/51	15/28564	0.0264562	0.100825	0.0636615	Ccl21a	1
BP	GO:0071599	otic vesicle development	1/51	15/28564	0.0264562	0.100825	0.0636615	Col2a1	1
BP	GO:0086014	atrial cardiac muscle cell action potential	1/51	15/28564	0.0264562	0.100825	0.0636615	Gja5	1
BP	GO:0086026	atrial cardiac muscle cell to AV node cell signaling	1/51	15/28564	0.0264562	0.100825	0.0636615	Gja5	1
BP	GO:0086066	atrial cardiac muscle cell to AV node cell communication	1/51	15/28564	0.0264562	0.100825	0.0636615	Gja5	1
BP	GO:0006644	phospholipid metabolic process	3/51	360/28564	0.0264851	0.100825	0.0636615	Fabp3/Gata6/Plppr5	3
BP	GO:0040013	negative regulation of locomotion	3/51	360/28564	0.0264851	0.100825	0.0636615	Ccl21a/Frmd5/Tbx5	3
BP	GO:1905039	carboxylic acid transmembrane transport	2/51	143/28564	0.0270409	0.101999	0.0644031	Slc17a7/Ntsr1	2
BP	GO:0030326	embryonic limb morphogenesis	2/51	144/28564	0.0273909	0.101999	0.0644031	Gja5/Tbx5	2
BP	GO:0035113	embryonic appendage morphogenesis	2/51	144/28564	0.0273909	0.101999	0.0644031	Gja5/Tbx5	2
BP	GO:1903825	organic acid transmembrane transport	2/51	144/28564	0.0273909	0.101999	0.0644031	Slc17a7/Ntsr1	2
BP	GO:0046942	carboxylic acid transport	3/51	367/28564	0.0278236	0.101999	0.0644031	Slc17a7/Fabp3/Ntsr1	3
BP	GO:0001977	renal system process involved in regulation of blood volume	1/51	16/28564	0.0281954	0.101999	0.0644031	Gja5	1
BP	GO:0031268	pseudopodium organization	1/51	16/28564	0.0281954	0.101999	0.0644031	Ccl21a	1
BP	GO:0051284	positive regulation of sequestering of calcium ion	1/51	16/28564	0.0281954	0.101999	0.0644031	Ntsr1	1
BP	GO:0055057	neuroblast division	1/51	16/28564	0.0281954	0.101999	0.0644031	Dct	1
BP	GO:0060263	regulation of respiratory burst	1/51	16/28564	0.0281954	0.101999	0.0644031	Camk1d	1
BP	GO:0060732	positive regulation of inositol phosphate biosynthetic process	1/51	16/28564	0.0281954	0.101999	0.0644031	Ntsr1	1
BP	GO:0060911	cardiac cell fate commitment	1/51	16/28564	0.0281954	0.101999	0.0644031	Tbx5	1
BP	GO:0071371	cellular response to gonadotropin stimulus	1/51	16/28564	0.0281954	0.101999	0.0644031	Gata6	1
BP	GO:0072498	embryonic skeletal joint development	1/51	16/28564	0.0281954	0.101999	0.0644031	Col2a1	1
BP	GO:1903727	positive regulation of phospholipid metabolic process	1/51	16/28564	0.0281954	0.101999	0.0644031	Fabp3	1
BP	GO:1905209	positive regulation of cardiocyte differentiation	1/51	16/28564	0.0281954	0.101999	0.0644031	Tbx5	1
BP	GO:0015849	organic acid transport	3/51	369/28564	0.0282126	0.101999	0.0644031	Slc17a7/Fabp3/Ntsr1	3
BP	GO:0002065	columnar/cuboidal epithelial cell differentiation	2/51	148/28564	0.0288093	0.103032	0.0650549	Cdh2/Gata6	2
BP	GO:1903038	negative regulation of leukocyte cell-cell adhesion	2/51	151/28564	0.0298922	0.103032	0.0650549	Ccl21a/Sftpd	2
BP	GO:0001767	establishment of lymphocyte polarity	1/51	17/28564	0.0299315	0.103032	0.0650549	Ccl21a	1
BP	GO:0001768	establishment of T cell polarity	1/51	17/28564	0.0299315	0.103032	0.0650549	Ccl21a	1
BP	GO:0001771	immunological synapse formation	1/51	17/28564	0.0299315	0.103032	0.0650549	Ccl21a	1
BP	GO:0006570	tyrosine metabolic process	1/51	17/28564	0.0299315	0.103032	0.0650549	Dct	1
BP	GO:0010755	regulation of plasminogen activation	1/51	17/28564	0.0299315	0.103032	0.0650549	Clec3b	1
BP	GO:0044406	adhesion of symbiont to host	1/51	17/28564	0.0299315	0.103032	0.0650549	Sftpd	1
BP	GO:0048268	clathrin coat assembly	1/51	17/28564	0.0299315	0.103032	0.0650549	Snap91	1
BP	GO:0055091	phospholipid homeostasis	1/51	17/28564	0.0299315	0.103032	0.0650549	Fabp3	1
BP	GO:0060044	negative regulation of cardiac muscle cell proliferation	1/51	17/28564	0.0299315	0.103032	0.0650549	Tbx5	1
BP	GO:0060947	cardiac vascular smooth muscle cell differentiation	1/51	17/28564	0.0299315	0.103032	0.0650549	Gata6	1
BP	GO:0086012	membrane depolarization during cardiac muscle cell action potential	1/51	17/28564	0.0299315	0.103032	0.0650549	Gja5	1
BP	GO:0098712	L-glutamate import across plasma membrane	1/51	17/28564	0.0299315	0.103032	0.0650549	Ntsr1	1
BP	GO:0099550	trans-synaptic signaling, modulating synaptic transmission	1/51	17/28564	0.0299315	0.103032	0.0650549	Gucy1a1	1
BP	GO:1903423	positive regulation of synaptic vesicle recycling	1/51	17/28564	0.0299315	0.103032	0.0650549	Snap91	1
BP	GO:2000288	positive regulation of myoblast proliferation	1/51	17/28564	0.0299315	0.103032	0.0650549	Gata6	1
BP	GO:0051962	positive regulation of nervous system development	3/51	379/28564	0.0302012	0.103668	0.0654568	Clstn3/Dct/Snap91	3
BP	GO:0050921	positive regulation of chemotaxis	2/51	153/28564	0.0306231	0.104578	0.0660315	Camk1d/Ccl21a	2
BP	GO:0001508	action potential	2/51	154/28564	0.0309912	0.104578	0.0660315	Gja5/Ntsr1	2
BP	GO:0050863	regulation of T cell activation	3/51	384/28564	0.0312228	0.104578	0.0660315	Ccl21a/Duxbl1/Sftpd	3
BP	GO:0050900	leukocyte migration	3/51	386/28564	0.0316365	0.104578	0.0660315	Camk1d/Ccl21a/Itgb7	3
BP	GO:0008228	opsonization	1/51	18/28564	0.0316645	0.104578	0.0660315	Sftpd	1
BP	GO:0010002	cardioblast differentiation	1/51	18/28564	0.0316645	0.104578	0.0660315	Tbx5	1
BP	GO:0010919	regulation of inositol phosphate biosynthetic process	1/51	18/28564	0.0316645	0.104578	0.0660315	Ntsr1	1
BP	GO:0032793	positive regulation of CREB transcription factor activity	1/51	18/28564	0.0316645	0.104578	0.0660315	Camk1d	1
BP	GO:0034698	response to gonadotropin	1/51	18/28564	0.0316645	0.104578	0.0660315	Gata6	1
BP	GO:0046068	cGMP metabolic process	1/51	18/28564	0.0316645	0.104578	0.0660315	Gucy1a1	1
BP	GO:0060192	negative regulation of lipase activity	1/51	18/28564	0.0316645	0.104578	0.0660315	Snap91	1
BP	GO:0070314	G1 to G0 transition	1/51	18/28564	0.0316645	0.104578	0.0660315	Gata6	1
BP	GO:0097401	synaptic vesicle lumen acidification	1/51	18/28564	0.0316645	0.104578	0.0660315	Slc17a7	1
BP	GO:0140131	positive regulation of lymphocyte chemotaxis	1/51	18/28564	0.0316645	0.104578	0.0660315	Ccl21a	1
BP	GO:1903532	positive regulation of secretion by cell	3/51	389/28564	0.0322625	0.106266	0.0670971	Gipr/Ankrd1/Ntsr1	3
BP	GO:0001991	regulation of systemic arterial blood pressure by circulatory renin-angiotensin	1/51	19/28564	0.0333945	0.107673	0.0679855	Gja5	1
BP	GO:0003184	pulmonary valve morphogenesis	1/51	19/28564	0.0333945	0.107673	0.0679855	Gja5	1
BP	GO:0014051	gamma-aminobutyric acid secretion	1/51	19/28564	0.0333945	0.107673	0.0679855	Ntsr1	1
BP	GO:0044539	long-chain fatty acid import into cell	1/51	19/28564	0.0333945	0.107673	0.0679855	Fabp3	1
BP	GO:0055003	cardiac myofibril assembly	1/51	19/28564	0.0333945	0.107673	0.0679855	Mylk3	1
BP	GO:0060019	radial glial cell differentiation	1/51	19/28564	0.0333945	0.107673	0.0679855	Cdh2	1
BP	GO:0090660	cerebrospinal fluid circulation	1/51	19/28564	0.0333945	0.107673	0.0679855	Cfap54	1
BP	GO:1905874	regulation of postsynaptic density organization	1/51	19/28564	0.0333945	0.107673	0.0679855	Cdh2	1
BP	GO:0097530	granulocyte migration	2/51	162/28564	0.0339989	0.109333	0.0690338	Camk1d/Ccl21a	2
BP	GO:0002687	positive regulation of leukocyte migration	2/51	164/28564	0.0347681	0.111513	0.0704103	Camk1d/Ccl21a	2
BP	GO:0015810	aspartate transmembrane transport	1/51	20/28564	0.0351215	0.111767	0.0705704	Ntsr1	1
BP	GO:0045986	negative regulation of smooth muscle contraction	1/51	20/28564	0.0351215	0.111767	0.0705704	Gucy1a1	1
BP	GO:2000369	regulation of clathrin-dependent endocytosis	1/51	20/28564	0.0351215	0.111767	0.0705704	Snap91	1
BP	GO:0032368	regulation of lipid transport	2/51	166/28564	0.0355441	0.112818	0.0712339	Fabp3/Ntsr1	2
BP	GO:0048638	regulation of developmental growth	3/51	405/28564	0.0357108	0.113053	0.0713827	Cacna2d2/Gata6/Tbx5	3
BP	GO:0006865	amino acid transport	2/51	167/28564	0.0359346	0.113129	0.0714301	Slc17a7/Ntsr1	2
BP	GO:0008037	cell recognition	2/51	167/28564	0.0359346	0.113129	0.0714301	Ccl21a/Sftpd	2
BP	GO:0001502	cartilage condensation	1/51	21/28564	0.0368455	0.113129	0.0714301	Col2a1	1
BP	GO:0002407	dendritic cell chemotaxis	1/51	21/28564	0.0368455	0.113129	0.0714301	Ccl21a	1
BP	GO:0002577	regulation of antigen processing and presentation	1/51	21/28564	0.0368455	0.113129	0.0714301	Ccl21a	1
BP	GO:0003214	cardiac left ventricle morphogenesis	1/51	21/28564	0.0368455	0.113129	0.0714301	Tbx5	1
BP	GO:0006656	phosphatidylcholine biosynthetic process	1/51	21/28564	0.0368455	0.113129	0.0714301	Fabp3	1
BP	GO:0071071	regulation of phospholipid biosynthetic process	1/51	21/28564	0.0368455	0.113129	0.0714301	Fabp3	1
BP	GO:0071636	positive regulation of transforming growth factor beta production	1/51	21/28564	0.0368455	0.113129	0.0714301	Gata6	1
BP	GO:0090043	regulation of tubulin deacetylation	1/51	21/28564	0.0368455	0.113129	0.0714301	Bex4	1
BP	GO:1901623	regulation of lymphocyte chemotaxis	1/51	21/28564	0.0368455	0.113129	0.0714301	Ccl21a	1
BP	GO:2000136	regulation of cell proliferation involved in heart morphogenesis	1/51	21/28564	0.0368455	0.113129	0.0714301	Tbx5	1
BP	GO:0010818	T cell chemotaxis	1/51	22/28564	0.0385664	0.115794	0.0731131	Ccl21a	1
BP	GO:0034695	response to prostaglandin E	1/51	22/28564	0.0385664	0.115794	0.0731131	Ccl21a	1
BP	GO:0055062	phosphate ion homeostasis	1/51	22/28564	0.0385664	0.115794	0.0731131	Slc17a7	1
BP	GO:0060307	regulation of ventricular cardiac muscle cell membrane repolarization	1/51	22/28564	0.0385664	0.115794	0.0731131	Gja5	1
BP	GO:0060438	trachea development	1/51	22/28564	0.0385664	0.115794	0.0731131	Hydin	1
BP	GO:0061323	cell proliferation involved in heart morphogenesis	1/51	22/28564	0.0385664	0.115794	0.0731131	Tbx5	1
BP	GO:0098719	sodium ion import across plasma membrane	1/51	22/28564	0.0385664	0.115794	0.0731131	Slc8a1	1
BP	GO:1903236	regulation of leukocyte tethering or rolling	1/51	22/28564	0.0385664	0.115794	0.0731131	Ccl21a	1
BP	GO:2000291	regulation of myoblast proliferation	1/51	22/28564	0.0385664	0.115794	0.0731131	Gata6	1
BP	GO:0007159	leukocyte cell-cell adhesion	3/51	420/28564	0.0391106	0.11714	0.073963	Ccl21a/Itgb7/Sftpd	3
BP	GO:0003177	pulmonary valve development	1/51	23/28564	0.0402843	0.11862	0.0748977	Gja5	1
BP	GO:0009190	cyclic nucleotide biosynthetic process	1/51	23/28564	0.0402843	0.11862	0.0748977	Gucy1a1	1
BP	GO:0010880	regulation of release of sequestered calcium ion into cytosol by sarcoplasmic reticulum	1/51	23/28564	0.0402843	0.11862	0.0748977	Slc8a1	1
BP	GO:0043501	skeletal muscle adaptation	1/51	23/28564	0.0402843	0.11862	0.0748977	Tnnc1	1
BP	GO:0045056	transcytosis	1/51	23/28564	0.0402843	0.11862	0.0748977	Tg	1
BP	GO:0050965	detection of temperature stimulus involved in sensory perception of pain	1/51	23/28564	0.0402843	0.11862	0.0748977	Ntsr1	1
BP	GO:0140354	lipid import into cell	1/51	23/28564	0.0402843	0.11862	0.0748977	Fabp3	1
BP	GO:0001503	ossification	3/51	427/28564	0.040752	0.119497	0.0754511	Clec3b/Col2a1/Slc8a1	3
BP	GO:0042552	myelination	2/51	180/28564	0.0411611	0.119497	0.0754511	Tg/Cdh2	2
BP	GO:0042886	amide transport	3/51	429/28564	0.0412273	0.119497	0.0754511	Gipr/Slc17a7/Ntsr1	3
BP	GO:0031214	biomineral tissue development	2/51	181/28564	0.0415744	0.119497	0.0754511	Clec3b/Slc8a1	2
BP	GO:1902905	positive regulation of supramolecular fiber organization	2/51	182/28564	0.0419893	0.119497	0.0754511	Ccl21a/Mylk3	2
BP	GO:0010560	positive regulation of glycoprotein biosynthetic process	1/51	24/28564	0.0419993	0.119497	0.0754511	Ccl21a	1
BP	GO:0015812	gamma-aminobutyric acid transport	1/51	24/28564	0.0419993	0.119497	0.0754511	Ntsr1	1
BP	GO:0033630	positive regulation of cell adhesion mediated by integrin	1/51	24/28564	0.0419993	0.119497	0.0754511	Ccl21a	1
BP	GO:0034694	response to prostaglandin	1/51	24/28564	0.0419993	0.119497	0.0754511	Ccl21a	1
BP	GO:0050872	white fat cell differentiation	1/51	24/28564	0.0419993	0.119497	0.0754511	Creb5	1
BP	GO:0051481	negative regulation of cytosolic calcium ion concentration	1/51	24/28564	0.0419993	0.119497	0.0754511	Slc8a1	1
BP	GO:0060080	inhibitory postsynaptic potential	1/51	24/28564	0.0419993	0.119497	0.0754511	Ntsr1	1
BP	GO:0090042	tubulin deacetylation	1/51	24/28564	0.0419993	0.119497	0.0754511	Bex4	1
BP	GO:0099625	ventricular cardiac muscle cell membrane repolarization	1/51	24/28564	0.0419993	0.119497	0.0754511	Gja5	1
BP	GO:0007272	ensheathment of neurons	2/51	183/28564	0.0424058	0.119497	0.0754511	Tg/Cdh2	2
BP	GO:0008366	axon ensheathment	2/51	183/28564	0.0424058	0.119497	0.0754511	Tg/Cdh2	2
BP	GO:0015711	organic anion transport	3/51	437/28564	0.043157	0.119497	0.0754511	Slc17a7/Fabp3/Ntsr1	3
BP	GO:0009612	response to mechanical stimulus	2/51	185/28564	0.0432434	0.119497	0.0754511	Ankrd1/Slc8a1	2
BP	GO:0045834	positive regulation of lipid metabolic process	2/51	185/28564	0.0432434	0.119497	0.0754511	Ccl21a/Fabp3	2
BP	GO:0071674	mononuclear cell migration	2/51	185/28564	0.0432434	0.119497	0.0754511	Ccl21a/Itgb7	2
BP	GO:0009306	protein secretion	3/51	438/28564	0.0434014	0.119497	0.0754511	Gipr/Ankrd1/Gja5	3
BP	GO:0035592	establishment of protein localization to extracellular region	3/51	439/28564	0.0436465	0.119497	0.0754511	Gipr/Ankrd1/Gja5	3
BP	GO:0015718	monocarboxylic acid transport	2/51	186/28564	0.0436646	0.119497	0.0754511	Fabp3/Ntsr1	2
BP	GO:0003323	type B pancreatic cell development	1/51	25/28564	0.0437112	0.119497	0.0754511	Cdh2	1
BP	GO:0010666	positive regulation of cardiac muscle cell apoptotic process	1/51	25/28564	0.0437112	0.119497	0.0754511	Gata6	1
BP	GO:0010759	positive regulation of macrophage chemotaxis	1/51	25/28564	0.0437112	0.119497	0.0754511	Ccl21a	1
BP	GO:0010763	positive regulation of fibroblast migration	1/51	25/28564	0.0437112	0.119497	0.0754511	Slc8a1	1
BP	GO:0014808	release of sequestered calcium ion into cytosol by sarcoplasmic reticulum	1/51	25/28564	0.0437112	0.119497	0.0754511	Slc8a1	1
BP	GO:0030903	notochord development	1/51	25/28564	0.0437112	0.119497	0.0754511	Col2a1	1
BP	GO:0032780	negative regulation of ATP-dependent activity	1/51	25/28564	0.0437112	0.119497	0.0754511	Tnnt2	1
BP	GO:0042438	melanin biosynthetic process	1/51	25/28564	0.0437112	0.119497	0.0754511	Dct	1
BP	GO:0097150	neuronal stem cell population maintenance	1/51	25/28564	0.0437112	0.119497	0.0754511	Cdh2	1
BP	GO:0050770	regulation of axonogenesis	2/51	187/28564	0.0440872	0.119878	0.0756916	Cdh2/Snap91	2
BP	GO:0071356	cellular response to tumor necrosis factor	2/51	187/28564	0.0440872	0.119878	0.0756916	Ankrd1/Ccl21a	2
BP	GO:0050714	positive regulation of protein secretion	2/51	189/28564	0.0449373	0.119878	0.0756916	Gipr/Ankrd1	2
BP	GO:0071692	protein localization to extracellular region	3/51	445/28564	0.0451316	0.119878	0.0756916	Gipr/Ankrd1/Gja5	3
BP	GO:0003181	atrioventricular valve morphogenesis	1/51	26/28564	0.0454201	0.119878	0.0756916	Tbx5	1
BP	GO:0006817	phosphate ion transport	1/51	26/28564	0.0454201	0.119878	0.0756916	Slc17a7	1
BP	GO:0010663	positive regulation of striated muscle cell apoptotic process	1/51	26/28564	0.0454201	0.119878	0.0756916	Gata6	1
BP	GO:0014048	regulation of glutamate secretion	1/51	26/28564	0.0454201	0.119878	0.0756916	Ntsr1	1
BP	GO:0032703	negative regulation of interleukin-2 production	1/51	26/28564	0.0454201	0.119878	0.0756916	Sftpd	1
BP	GO:0043576	regulation of respiratory gaseous exchange	1/51	26/28564	0.0454201	0.119878	0.0756916	Ntsr1	1
BP	GO:0050927	positive regulation of positive chemotaxis	1/51	26/28564	0.0454201	0.119878	0.0756916	Ccl21a	1
BP	GO:0098743	cell aggregation	1/51	26/28564	0.0454201	0.119878	0.0756916	Col2a1	1
BP	GO:0099623	regulation of cardiac muscle cell membrane repolarization	1/51	26/28564	0.0454201	0.119878	0.0756916	Gja5	1
BP	GO:1902894	negative regulation of miRNA transcription	1/51	26/28564	0.0454201	0.119878	0.0756916	Gata6	1
BP	GO:1903020	positive regulation of glycoprotein metabolic process	1/51	26/28564	0.0454201	0.119878	0.0756916	Ccl21a	1
BP	GO:1903514	release of sequestered calcium ion into cytosol by endoplasmic reticulum	1/51	26/28564	0.0454201	0.119878	0.0756916	Slc8a1	1
BP	GO:0071772	response to BMP	2/51	193/28564	0.0466555	0.121047	0.0764299	Col2a1/Gata6	2
BP	GO:0071773	cellular response to BMP stimulus	2/51	193/28564	0.0466555	0.121047	0.0764299	Col2a1/Gata6	2
BP	GO:0003148	outflow tract septum morphogenesis	1/51	27/28564	0.047126	0.121047	0.0764299	Gata6	1
BP	GO:0006582	melanin metabolic process	1/51	27/28564	0.047126	0.121047	0.0764299	Dct	1
BP	GO:0006883	intracellular sodium ion homeostasis	1/51	27/28564	0.047126	0.121047	0.0764299	Slc8a1	1
BP	GO:0031639	plasminogen activation	1/51	27/28564	0.047126	0.121047	0.0764299	Clec3b	1
BP	GO:0044550	secondary metabolite biosynthetic process	1/51	27/28564	0.047126	0.121047	0.0764299	Dct	1
BP	GO:0050765	negative regulation of phagocytosis	1/51	27/28564	0.047126	0.121047	0.0764299	Sftpd	1
BP	GO:0050926	regulation of positive chemotaxis	1/51	27/28564	0.047126	0.121047	0.0764299	Ccl21a	1
BP	GO:0050961	detection of temperature stimulus involved in sensory perception	1/51	27/28564	0.047126	0.121047	0.0764299	Ntsr1	1
BP	GO:0071577	zinc ion transmembrane transport	1/51	27/28564	0.047126	0.121047	0.0764299	Tmem163	1
BP	GO:2000738	positive regulation of stem cell differentiation	1/51	27/28564	0.047126	0.121047	0.0764299	Tbx5	1
BP	GO:0051047	positive regulation of secretion	3/51	453/28564	0.0471509	0.121047	0.0764299	Gipr/Ankrd1/Ntsr1	3
BP	GO:1905952	regulation of lipid localization	2/51	196/28564	0.04796	0.122022	0.0770458	Fabp3/Ntsr1	2
BP	GO:0003094	glomerular filtration	1/51	28/28564	0.0488289	0.122022	0.0770458	Gja5	1
BP	GO:0003299	muscle hypertrophy in response to stress	1/51	28/28564	0.0488289	0.122022	0.0770458	Gata6	1
BP	GO:0007263	nitric oxide mediated signal transduction	1/51	28/28564	0.0488289	0.122022	0.0770458	Gucy1a1	1
BP	GO:0014898	cardiac muscle hypertrophy in response to stress	1/51	28/28564	0.0488289	0.122022	0.0770458	Gata6	1
BP	GO:0015740	C4-dicarboxylate transport	1/51	28/28564	0.0488289	0.122022	0.0770458	Ntsr1	1
BP	GO:0016188	synaptic vesicle maturation	1/51	28/28564	0.0488289	0.122022	0.0770458	Slc17a7	1
BP	GO:0036336	dendritic cell migration	1/51	28/28564	0.0488289	0.122022	0.0770458	Ccl21a	1
BP	GO:0045730	respiratory burst	1/51	28/28564	0.0488289	0.122022	0.0770458	Camk1d	1
BP	GO:0060039	pericardium development	1/51	28/28564	0.0488289	0.122022	0.0770458	Tbx5	1
BP	GO:0060575	intestinal epithelial cell differentiation	1/51	28/28564	0.0488289	0.122022	0.0770458	Gata6	1
BP	GO:1905207	regulation of cardiocyte differentiation	1/51	28/28564	0.0488289	0.122022	0.0770458	Tbx5	1
BP	GO:2000629	negative regulation of miRNA metabolic process	1/51	28/28564	0.0488289	0.122022	0.0770458	Gata6	1
CC	GO:0030017	sarcomere	6/52	200/28585	1.6948e-06	0.000218811	0.000126518	Tnnt2/Myl4/Ankrd1/Myzap/Slc8a1/Tnnc1	6
CC	GO:0030016	myofibril	6/52	225/28585	3.34753e-06	0.000218811	0.000126518	Tnnt2/Myl4/Ankrd1/Myzap/Slc8a1/Tnnc1	6
CC	GO:0043292	contractile fiber	6/52	238/28585	4.62277e-06	0.000218811	0.000126518	Tnnt2/Myl4/Ankrd1/Myzap/Slc8a1/Tnnc1	6
CC	GO:0015629	actin cytoskeleton	7/52	500/28585	3.2542e-05	0.00115524	0.000667968	Tnnt2/Myl4/Cdh2/Mylk3/Myzap/Rgs22/Tnnc1	7
CC	GO:0014704	intercalated disc	3/52	67/28585	0.00025053	0.00711506	0.00411397	Cdh2/Gja5/Slc8a1	3
CC	GO:0044291	cell-cell contact zone	3/52	90/28585	0.000596553	0.0141184	0.00816336	Cdh2/Gja5/Slc8a1	3
CC	GO:0005865	striated muscle thin filament	2/52	23/28585	0.000801315	0.0162553	0.00939889	Tnnt2/Tnnc1	2
CC	GO:0036379	myofilament	2/52	27/28585	0.00110654	0.0196411	0.0113566	Tnnt2/Tnnc1	2
CC	GO:0048786	presynaptic active zone	3/52	122/28585	0.00143909	0.0227057	0.0131286	Slc17a7/Cdh2/Snap91	3
CC	GO:0031674	I band	3/52	145/28585	0.00235547	0.0334477	0.0193397	Ankrd1/Myzap/Slc8a1	3
CC	GO:0042383	sarcolemma	3/52	166/28585	0.00345002	0.0436657	0.0252477	Cdh2/Popdc2/Slc8a1	3
CC	GO:0045211	postsynaptic membrane	4/52	348/28585	0.00369006	0.0436657	0.0252477	Cdh2/Clstn3/Slc8a1/Snap91	4
CC	GO:0019897	extrinsic component of plasma membrane	3/52	180/28585	0.00432702	0.0472644	0.0273286	Cdh2/Myzap/Snap91	3
CC	GO:0043679	axon terminus	3/52	202/28585	0.00595757	0.0604268	0.0349392	Ntsr1/Slc8a1/Snap91	3
CC	GO:0048787	presynaptic active zone membrane	2/52	67/28585	0.00665409	0.0621806	0.0359532	Cdh2/Snap91	2
CC	GO:0030315	T-tubule	2/52	70/28585	0.00724284	0.0621806	0.0359532	Cdh2/Slc8a1	2
CC	GO:0043198	dendritic shaft	2/52	71/28585	0.00744416	0.0621806	0.0359532	Ntsr1/Slc8a1	2
CC	GO:0044306	neuron projection terminus	3/52	224/28585	0.00791159	0.0624136	0.0360879	Ntsr1/Slc8a1/Snap91	3
CC	GO:0014069	postsynaptic density	4/52	442/28585	0.00850744	0.0635819	0.0367634	Cdh2/Clstn3/Slc8a1/Snap91	4
CC	GO:0005581	collagen trimer	2/52	81/28585	0.00959427	0.0663979	0.0383917	Col2a1/Sftpd	2
CC	GO:0032279	asymmetric synapse	4/52	462/28585	0.00989521	0.0663979	0.0383917	Cdh2/Clstn3/Slc8a1/Snap91	4
CC	GO:0030864	cortical actin cytoskeleton	2/52	84/28585	0.010287	0.0663979	0.0383917	Cdh2/Myzap	2
CC	GO:0016323	basolateral plasma membrane	3/52	258/28585	0.0115993	0.0667162	0.0385757	Cdh16/Cdh2/Slc8a1	3
CC	GO:0008021	synaptic vesicle	3/52	258/28585	0.0115993	0.0667162	0.0385757	Slc17a7/Snap91/Tmem163	3
CC	GO:0099572	postsynaptic specialization	4/52	486/28585	0.0117458	0.0667162	0.0385757	Cdh2/Clstn3/Slc8a1/Snap91	4
CC	GO:0070382	exocytic vesicle	3/52	275/28585	0.0137576	0.0713516	0.0412559	Slc17a7/Snap91/Tmem163	3
CC	GO:0060076	excitatory synapse	2/52	99/28585	0.0140693	0.0713516	0.0412559	Slc17a7/Snap91	2
CC	GO:0016528	sarcoplasm	2/52	99/28585	0.0140693	0.0713516	0.0412559	Tnnt2/Fabp3	2
CC	GO:0009925	basal plasma membrane	3/52	292/28585	0.0161302	0.0789823	0.045668	Cdh16/Cdh2/Slc8a1	3
CC	GO:0031313	extrinsic component of endosome membrane	1/52	11/28585	0.0198329	0.0851141	0.0492135	Snap91	1
CC	GO:0045178	basal part of cell	3/52	316/28585	0.0198489	0.0851141	0.0492135	Cdh16/Cdh2/Slc8a1	3
CC	GO:0030863	cortical cytoskeleton	2/52	119/28585	0.0198993	0.0851141	0.0492135	Cdh2/Myzap	2
CC	GO:0019898	extrinsic component of membrane	3/52	321/28585	0.0206784	0.0851141	0.0492135	Cdh2/Myzap/Snap91	3
CC	GO:0030122	AP-2 adaptor complex	1/52	12/28585	0.0216167	0.0851141	0.0492135	Snap91	1
CC	GO:0098643	banded collagen fibril	1/52	12/28585	0.0216167	0.0851141	0.0492135	Col2a1	1
CC	GO:0005583	fibrillar collagen trimer	1/52	12/28585	0.0216167	0.0851141	0.0492135	Col2a1	1
CC	GO:0005916	fascia adherens	1/52	13/28585	0.0233972	0.0851141	0.0492135	Cdh2	1
CC	GO:0030128	clathrin coat of endocytic vesicle	1/52	13/28585	0.0233972	0.0851141	0.0492135	Snap91	1
CC	GO:0098982	GABA-ergic synapse	2/52	134/28585	0.0248245	0.0851141	0.0492135	Clstn3/Gucy1a1	2
CC	GO:0030669	clathrin-coated endocytic vesicle membrane	1/52	14/28585	0.0251746	0.0851141	0.0492135	Snap91	1
CC	GO:0098835	presynaptic endocytic zone membrane	1/52	14/28585	0.0251746	0.0851141	0.0492135	Snap91	1
CC	GO:0005665	RNA polymerase II, core complex	1/52	14/28585	0.0251746	0.0851141	0.0492135	Myzap	1
CC	GO:0030672	synaptic vesicle membrane	2/52	143/28585	0.0279939	0.089563	0.0517859	Slc17a7/Tmem163	2
CC	GO:0099501	exocytic vesicle membrane	2/52	143/28585	0.0279939	0.089563	0.0517859	Slc17a7/Tmem163	2
CC	GO:0042599	lamellar body	1/52	16/28585	0.0287198	0.089563	0.0517859	Napsa	1
CC	GO:0030133	transport vesicle	3/52	368/28585	0.0294021	0.089563	0.0517859	Slc17a7/Snap91/Tmem163	3
CC	GO:0098888	extrinsic component of presynaptic membrane	1/52	17/28585	0.0304877	0.089563	0.0517859	Snap91	1
CC	GO:0001650	fibrillar center	2/52	150/28585	0.0305656	0.089563	0.0517859	Ankrd1/Rgs22	2
CC	GO:0005912	adherens junction	2/52	153/28585	0.0316955	0.089563	0.0517859	Cdh2/Frmd5	2
CC	GO:0099634	postsynaptic specialization membrane	2/52	154/28585	0.0320758	0.089563	0.0517859	Cdh2/Clstn3	2
CC	GO:0098833	presynaptic endocytic zone	1/52	18/28585	0.0322525	0.089563	0.0517859	Snap91	1
CC	GO:0030132	clathrin coat of coated pit	1/52	19/28585	0.034014	0.089563	0.0517859	Snap91	1
CC	GO:0098644	complex of collagen trimers	1/52	19/28585	0.034014	0.089563	0.0517859	Col2a1	1
CC	GO:0062023	collagen-containing extracellular matrix	3/52	390/28585	0.0340592	0.089563	0.0517859	Adamts8/Col2a1/Sftpd	3
CC	GO:0150034	distal axon	3/52	397/28585	0.0356171	0.0907087	0.0524483	Ntsr1/Slc8a1/Snap91	3
CC	GO:0005922	connexin complex	1/52	20/28585	0.0357725	0.0907087	0.0524483	Gja5	1
CC	GO:0009898	cytoplasmic side of plasma membrane	2/52	178/28585	0.0417294	0.103957	0.0601089	Myzap/Ntsr1	2
CC	GO:0030057	desmosome	1/52	25/28585	0.0445176	0.105944	0.0612575	Cdh2	1
CC	GO:0030658	transport vesicle membrane	2/52	185/28585	0.044727	0.105944	0.0612575	Slc17a7/Tmem163	2
CC	GO:0005635	nuclear envelope	3/52	440/28585	0.0459824	0.105944	0.0612575	Gata6/Myzap/Tmx4	3
CC	GO:0016460	myosin II complex	1/52	26/28585	0.0462573	0.105944	0.0612575	Myl4	1
CC	GO:0045334	clathrin-coated endocytic vesicle	1/52	26/28585	0.0462573	0.105944	0.0612575	Snap91	1
CC	GO:0016327	apicolateral plasma membrane	1/52	27/28585	0.0479939	0.106486	0.0615711	Cdh2	1
CC	GO:0030131	clathrin adaptor complex	1/52	27/28585	0.0479939	0.106486	0.0615711	Snap91	1
MF	GO:0004683	calmodulin-dependent protein kinase activity	2/50	24/28171	0.000831073	0.124766	0.0811603	Camk1d/Mylk3	2
MF	GO:0140828	metal cation:monoatomic cation antiporter activity	2/50	36/28171	0.0018714	0.124766	0.0811603	Slc17a7/Slc8a1	2
MF	GO:0005254	chloride channel activity	2/50	86/28171	0.0102612	0.124766	0.0811603	Clca3a2/Slc17a7	2
MF	GO:0015267	channel activity	4/50	483/28171	0.0105548	0.124766	0.0811603	Clca3a2/Slc17a7/Cacna2d2/Gja5	4
MF	GO:0022803	passive transmembrane transporter activity	4/50	483/28171	0.0105548	0.124766	0.0811603	Clca3a2/Slc17a7/Cacna2d2/Gja5	4
MF	GO:0005253	monoatomic anion channel activity	2/50	97/28171	0.0129108	0.124766	0.0811603	Clca3a2/Slc17a7	2
MF	GO:0015297	antiporter activity	2/50	97/28171	0.0129108	0.124766	0.0811603	Slc17a7/Slc8a1	2
MF	GO:0050839	cell adhesion molecule binding	3/50	305/28171	0.0169326	0.124766	0.0811603	Cdh2/Frmd5/Itgb7	3
MF	GO:0015368	calcium:monoatomic cation antiporter activity	1/50	10/28171	0.0176105	0.124766	0.0811603	Slc8a1	1
MF	GO:0032050	clathrin heavy chain binding	1/50	10/28171	0.0176105	0.124766	0.0811603	Snap91	1
MF	GO:0015108	chloride transmembrane transporter activity	2/50	120/28171	0.0192942	0.124766	0.0811603	Clca3a2/Slc17a7	2
MF	GO:0004383	guanylate cyclase activity	1/50	11/28171	0.0193547	0.124766	0.0811603	Gucy1a1	1
MF	GO:0050543	icosatetraenoic acid binding	1/50	11/28171	0.0193547	0.124766	0.0811603	Fabp3	1
MF	GO:0004222	metalloendopeptidase activity	2/50	122/28171	0.0199008	0.124766	0.0811603	Adamts19/Adamts8	2
MF	GO:0004016	adenylate cyclase activity	1/50	12/28171	0.0210959	0.124766	0.0811603	Gucy1a1	1
MF	GO:0004652	polynucleotide adenylyltransferase activity	1/50	12/28171	0.0210959	0.124766	0.0811603	Tent5c	1
MF	GO:0031432	titin binding	1/50	12/28171	0.0210959	0.124766	0.0811603	Ankrd1	1
MF	GO:0045294	alpha-catenin binding	1/50	12/28171	0.0210959	0.124766	0.0811603	Cdh2	1
MF	GO:0048407	platelet-derived growth factor binding	1/50	12/28171	0.0210959	0.124766	0.0811603	Col2a1	1
MF	GO:0015085	calcium ion transmembrane transporter activity	2/50	129/28171	0.0220861	0.124766	0.0811603	Cacna2d2/Slc8a1	2
MF	GO:0015386	potassium:proton antiporter activity	1/50	13/28171	0.0228341	0.124766	0.0811603	Slc17a7	1
MF	GO:0042577	lipid phosphatase activity	1/50	13/28171	0.0228341	0.124766	0.0811603	Plppr5	1
MF	GO:0004862	cAMP-dependent protein kinase inhibitor activity	1/50	14/28171	0.0245692	0.124766	0.0811603	Gipr	1
MF	GO:0005229	intracellular calcium activated chloride channel activity	1/50	14/28171	0.0245692	0.124766	0.0811603	Clca3a2	1
MF	GO:0005523	tropomyosin binding	1/50	14/28171	0.0245692	0.124766	0.0811603	Tnnt2	1
MF	GO:0005545	1-phosphatidylinositol binding	1/50	14/28171	0.0245692	0.124766	0.0811603	Snap91	1
MF	GO:0008195	phosphatidate phosphatase activity	1/50	14/28171	0.0245692	0.124766	0.0811603	Plppr5	1
MF	GO:0008509	monoatomic anion transmembrane transporter activity	2/50	140/28171	0.0257109	0.124766	0.0811603	Clca3a2/Slc17a7	2
MF	GO:0008528	G protein-coupled peptide receptor activity	2/50	140/28171	0.0257109	0.124766	0.0811603	Gipr/Ntsr1	2
MF	GO:0042826	histone deacetylase binding	2/50	141/28171	0.0260517	0.124766	0.0811603	Ankrd1/Bex4	2
MF	GO:0005313	L-glutamate transmembrane transporter activity	1/50	15/28171	0.0263013	0.124766	0.0811603	Slc17a7	1
MF	GO:0008603	cAMP-dependent protein kinase regulator activity	1/50	15/28171	0.0263013	0.124766	0.0811603	Gipr	1
MF	GO:0045295	gamma-catenin binding	1/50	15/28171	0.0263013	0.124766	0.0811603	Cdh2	1
MF	GO:0061778	intracellular chloride channel activity	1/50	15/28171	0.0263013	0.124766	0.0811603	Clca3a2	1
MF	GO:0015103	inorganic anion transmembrane transporter activity	2/50	142/28171	0.0263944	0.124766	0.0811603	Clca3a2/Slc17a7	2
MF	GO:0005243	gap junction channel activity	1/50	16/28171	0.0280305	0.124766	0.0811603	Gja5	1
MF	GO:0001653	peptide receptor activity	2/50	149/28171	0.028844	0.124766	0.0811603	Gipr/Ntsr1	2
MF	GO:0005326	neurotransmitter transmembrane transporter activity	1/50	17/28171	0.0297566	0.124766	0.0811603	Slc17a7	1
MF	GO:0035497	cAMP response element binding	1/50	17/28171	0.0297566	0.124766	0.0811603	Creb5	1
MF	GO:0061629	RNA polymerase II-specific DNA-binding transcription factor binding	3/50	382/28171	0.0303301	0.124766	0.0811603	Ankrd1/Gata6/Tbx5	3
MF	GO:0005178	integrin binding	2/50	154/28171	0.0306475	0.124766	0.0811603	Frmd5/Itgb7	2
MF	GO:0022821	solute:potassium antiporter activity	1/50	18/28171	0.0314797	0.124766	0.0811603	Slc17a7	1
MF	GO:0015081	sodium ion transmembrane transporter activity	2/50	158/28171	0.0321219	0.124766	0.0811603	Slc17a7/Slc8a1	2
MF	GO:0020037	heme binding	2/50	160/28171	0.0328695	0.124766	0.0811603	Gucy1a1/Tpo	2
MF	GO:0005324	long-chain fatty acid transporter activity	1/50	19/28171	0.0331998	0.124766	0.0811603	Fabp3	1
MF	GO:0015172	acidic amino acid transmembrane transporter activity	1/50	20/28171	0.0349169	0.124766	0.0811603	Slc17a7	1
MF	GO:0035615	clathrin adaptor activity	1/50	20/28171	0.0349169	0.124766	0.0811603	Snap91	1
MF	GO:0046906	tetrapyrrole binding	2/50	169/28171	0.0363174	0.124766	0.0811603	Gucy1a1/Tpo	2
MF	GO:0140312	cargo adaptor activity	1/50	21/28171	0.036631	0.124766	0.0811603	Snap91	1
MF	GO:0008201	heparin binding	2/50	174/28171	0.0382909	0.124766	0.0811603	Clec3b/Adamts8	2
MF	GO:0030552	cAMP binding	1/50	22/28171	0.0383421	0.124766	0.0811603	Popdc2	1
MF	GO:0036041	long-chain fatty acid binding	1/50	22/28171	0.0383421	0.124766	0.0811603	Fabp3	1
MF	GO:0050998	nitric-oxide synthase binding	1/50	22/28171	0.0383421	0.124766	0.0811603	Cdh2	1
MF	GO:0099095	ligand-gated monoatomic anion channel activity	1/50	22/28171	0.0383421	0.124766	0.0811603	Slc17a7	1
MF	GO:0030506	ankyrin binding	1/50	23/28171	0.0400503	0.124766	0.0811603	Slc8a1	1
MF	GO:0051139	metal cation:proton antiporter activity	1/50	23/28171	0.0400503	0.124766	0.0811603	Slc17a7	1
MF	GO:0046873	metal ion transmembrane transporter activity	3/50	430/28171	0.0408338	0.124766	0.0811603	Slc17a7/Cacna2d2/Slc8a1	3
MF	GO:0005216	monoatomic ion channel activity	3/50	431/28171	0.04107	0.124766	0.0811603	Clca3a2/Slc17a7/Cacna2d2	3
MF	GO:0016863	intramolecular oxidoreductase activity, transposing C=C bonds	1/50	24/28171	0.0417555	0.124766	0.0811603	Dct	1
MF	GO:0009975	cyclase activity	1/50	25/28171	0.0434577	0.124766	0.0811603	Gucy1a1	1
MF	GO:0016849	phosphorus-oxygen lyase activity	1/50	25/28171	0.0434577	0.124766	0.0811603	Gucy1a1	1
MF	GO:0070412	R-SMAD binding	1/50	25/28171	0.0434577	0.124766	0.0811603	Ankrd1	1
MF	GO:0003779	actin binding	3/50	447/28171	0.0449428	0.125394	0.0815694	Tnnt2/Myl4/Tnnc1	3
MF	GO:0005516	calmodulin binding	2/50	192/28171	0.0457238	0.125394	0.0815694	Camk1d/Slc8a1	2
MF	GO:0003785	actin monomer binding	1/50	27/28171	0.0468532	0.125394	0.0815694	Myl4	1
MF	GO:0022829	wide pore channel activity	1/50	27/28171	0.0468532	0.125394	0.0815694	Gja5	1
MF	GO:0004175	endopeptidase activity	3/50	456/28171	0.047199	0.125394	0.0815694	Napsa/Adamts19/Adamts8	3
MF	GO:0008237	metallopeptidase activity	2/50	201/28171	0.0496243	0.129597	0.084303	Adamts19/Adamts8	2

## Sheet: KEGG
ID	Description	p-value	p.adj-value	q-value	geneID	Count
mmu04261	Adrenergic signaling in cardiomyocytes	6.36358e-08	4.96359e-06	3.81815e-06	Tnnt2/Myl4/Cacna2d2/Creb5/Popdc2/Slc8a1/Tnnc1	7
mmu04260	Cardiac muscle contraction	2.07481e-06	8.09177e-05	6.22444e-05	Tnnt2/Myl4/Cacna2d2/Slc8a1/Tnnc1	5
mmu05410	Hypertrophic cardiomyopathy	3.69654e-06	8.34061e-05	6.41585e-05	Tnnt2/Cacna2d2/Itgb7/Slc8a1/Tnnc1	5
mmu05414	Dilated cardiomyopathy	4.27723e-06	8.34061e-05	6.41585e-05	Tnnt2/Cacna2d2/Itgb7/Slc8a1/Tnnc1	5
mmu05412	Arrhythmogenic right ventricular cardiomyopathy	5.19469e-05	0.000810371	0.000623362	Cacna2d2/Cdh2/Itgb7/Slc8a1	4
mmu04820	Cytoskeleton in muscle cells	0.000212271	0.00275953	0.00212271	Tnnt2/Myl4/Ankrd1/Itgb7/Tnnc1	5
mmu04022	cGMP-PKG signaling pathway	0.000747837	0.00733803	0.00564464	Creb5/Gucy1a1/Mylk3/Slc8a1	4
mmu04918	Thyroid hormone synthesis	0.000752618	0.00733803	0.00564464	Tg/Creb5/Tpo	3
mmu04020	Calcium signaling pathway	0.0031437	0.0272454	0.020958	Mylk3/Ntsr1/Slc8a1/Tnnc1	4
mmu00350	Tyrosine metabolism	0.00425961	0.0324783	0.0249833	Dct/Tpo	2
mmu04371	Apelin signaling pathway	0.00458028	0.0324783	0.0249833	Myl4/Mylk3/Slc8a1	3
mmu04921	Oxytocin signaling pathway	0.00598442	0.0388987	0.0299221	Cacna2d2/Gucy1a1/Mylk3	3
mmu04814	Motor proteins	0.012121	0.0712702	0.0548233	Tnnt2/Myl4/Tnnc1	3
mmu04510	Focal adhesion	0.0127921	0.0712702	0.0548233	Col2a1/Itgb7/Mylk3	3
mmu04924	Renin secretion	0.0147496	0.0719044	0.0553111	Clca3a2/Gucy1a1	2
mmu05320	Autoimmune thyroid disease	0.0147496	0.0719044	0.0553111	Tg/Tpo	2
mmu04024	cAMP signaling pathway	0.016864	0.0773761	0.0595201	Gipr/Creb5/Popdc2	3
mmu04512	ECM-receptor interaction	0.0198781	0.0861386	0.0662605	Col2a1/Itgb7	2
mmu04974	Protein digestion and absorption	0.0285137	0.117056	0.0900431	Col2a1/Slc8a1	2
mmu04611	Platelet activation	0.0372936	0.145445	0.111881	Gucy1a1/Mylk3	2
mmu04270	Vascular smooth muscle contraction	0.0481725	0.178926	0.137636	Gucy1a1/Mylk3	2
